# Supplementary material for: Validating the Definition of Lumbar Instability—A Cross-Sectional Study with 420 Healthy Volunteers
Source: J Clin Med. 2024 Oct 14;13(20):6116. doi: 10.3390/jcm13206116 (PMC11509025; doi:10.3390/jcm13206116)
Supplement: Supplementary file 1 [file jcm-13-06116-s001.zip]

Archive with 1 entries (1 files):
- jcm-3189135-supplementary.xlsx
