# Supplementary material for: Validating the Definition of Lumbar Instability—A Cross-Sectional Study with 420 Healthy Volunteers
Source: J Clin Med. 2024 Oct 14;13(20):6116. doi: 10.3390/jcm13206116 (PMC11509025; doi:10.3390/jcm13206116)
Supplement: Supplementary file 1 [file jcm-13-06116-s001.zip › jcm-3189135-supplementary.xlsx]

## Sheet: data
Table S1: complete data of participants
sex	age	height(cm)	BW(kg)	BMI	ODI	RDQ	L1-2 flex-IDA	L2-3 flex-IDA	L3-4 flex-IDA	L4-5 flex-IDA	L5-S flex-IDA	L1-2 ext-IDA	L2-3 ext-IDA	L3-4 ext-IDA	L4-5 ext-IDA	L5-S ext-IDA	IROM (L1-2)	IROM (L2-3)	IROM (L3-4)	IROM (L4-5)	IROM (L5-S)	L1-2 flex-ST	L1-2 ext-ST	ΔST (L1-2)	L2-3 flex-ST	L2-3 ext-ST	ΔST (L2-3)	L3-4 flex-ST	L3-4 ext-ST	ΔST (L3-4)	L4-5 flex-ST	L4-5 ext-ST	ΔST (L4-5)	L5-S flex-ST	L5-S ext-ST	ΔST (L5-S)
1	55	170	71	24.5675	0	0	0.45	6.34	4.85	4.63	1.3	7.97	12.08	13.05	16.58	13.71	7.52	5.74	8.2	11.95	12.41	0	0	0	0	-3.61	3.61	0	-2.25	2.25	2.42	0	2.42	0	0	0
0	52	156	56	23.0112	0	0	1.74	9.06	7.51	10.74	8.46	3.59	11.71	8.09	12.51	14.26	1.85	2.65	0.58	1.77	5.8	0	0	0	-2.18	-3	0.82	0	-1.4	1.4	-1.95	-2.05	0.1	2.68	0	2.68
1	50	171	64	21.8871	0	0	1.51	4.84	6.05	4.51	5.88	4.26	0.38	10.33	9.53	8.53	2.75	-4.46	4.28	5.02	2.65	0	0	0	0	0	0	-0.88	-1.95	1.07	-2.48	-2.7	0.22	1.09	0	1.09
1	52	173	63	21.0498	0	0	2.04	6.56	5.82	8.15	12.25	13.76	12.32	13.88	10.42	20.36	11.72	5.76	8.06	2.27	8.11	0	-4.76	4.76	0	-1.38	1.38	0	-2.61	2.61	4.04	3.17	0.87	0	0	0
1	57	167	55	19.721	0	0	2.77	3.99	5.02	8.02	6.02	1.1	7.42	9	11.21	10.72	-1.67	3.43	3.98	3.19	4.7	0	0	0	-1.52	-3.53	2.01	0	-2.01	2.01	0	-1.47	1.47	2.55	-2.03	4.58
0	56	158	72	28.8415	0	0	-1.66	2.48	0.75	8.35	6.62	7.28	5.62	9.43	7.29	13.48	8.94	3.14	8.68	-1.06	6.86	0	-1.92	1.92	0	-2.02	2.02	0	-1.76	1.76	0	-2.03	2.03	0	0	0
0	57	147	86	39.7982	0	0	1.65	1.61	2.49	3.26	0.64	8.9	11.24	9	12.86	7.04	7.25	9.63	6.51	9.6	6.4	0	-5.92	5.92	0	-3.54	3.54	0	-1.36	1.36	3.12	2.95	0.17	0	0	0
1	54	172	78	26.3656	0	0	-2.33	-1.26	4.19	1.71	6.39	6.78	9.45	10.44	7.39	19.89	9.11	10.71	6.25	5.68	13.5	0	-2.47	2.47	0	-2.11	2.11	0	-1.94	1.94	1.66	0	1.66	-3.3	-3.63	0.33
0	49	163	56	21.0772	0	0	-2.59	1.89	0.51	-2.83	3.18	0.16	4.13	8.74	6.66	18.25	2.75	2.24	8.23	9.49	15.07	0	0	0	0	-2.59	2.59	0	-4.11	4.11	3.01	-1.55	4.56	0	0	0
0	47	165	63	23.1405	0	0	-1.57	-0.92	-1.1	0.35	7.14	3.7	5.03	8.64	10.87	14.11	5.27	5.95	9.74	10.52	6.97	1.81	0	1.81	0	-2.02	2.02	-0.6	-1.95	1.35	0	0	0	0	0	0
1	56	172	66	22.3094	0	0	-0.12	-4.43	-2.15	4.34	4.58	6.47	3.63	1.3	6.96	12.05	6.59	8.06	3.45	2.62	7.47	3.35	0	3.35	2.63	-1.87	4.5	3.1	0	3.1	0	0	0	0	0	0
1	54	168	66	23.3844	0	0	1.66	8.09	7.26	8.17	4.43	9.31	9.21	11	6.3	4.13	7.65	1.12	3.74	-1.87	-0.3	0	-2.51	2.51	0	-2.43	2.43	1.53	0	1.53	0	0	0	0	0	0
1	46	173	64	21.3839	0	0	-5.06	-3.79	-2.47	-3.16	3.66	5.96	4.59	2.01	7.48	6.37	11.02	8.38	4.48	10.64	2.71	3.41	-2.23	5.64	0	-3.98	3.98	0	0	0	2.39	0	2.39	-1.6	-2.67	1.07
1	60	176	82	26.4721	0	0	0.21	-1.51	3.89	2.23	4.26	5.6	4.43	10.82	11.58	10.23	5.39	5.94	6.93	9.35	5.97	0	-2.59	2.59	2.38	0	2.38	0	0	0	5.01	2.15	2.86	0	0	0
1	59	169	82	28.7105	0	0	2.2	-0.56	-0.62	2.07	9.13	7.65	9.75	8.38	6.95	13.03	5.45	10.31	9	4.88	3.9	0	0	0	0	-1.25	1.25	0	0	0	3.19	0	3.19	2.6	1.09	1.51
0	50	154	54	22.7694	0	0	-2.97	-0.89	-4.34	2.18	5.54	4.19	5.62	7.37	6.46	1.99	7.16	6.51	11.71	4.28	-3.55	1.62	0	1.62	0	-1.27	1.27	0.91	0	0.91	0	0	0	0	0	0
0	53	162	58	22.1003	0	0	2.94	4.3	4.94	5.73	3.09	3.58	4.07	12.78	4.86	7.95	0.64	-0.23	7.84	-0.87	4.86	0	-1.56	1.56	0	-1.9	1.9	-1.02	-1.18	0.16	3.01	2.59	0.42	0	0	0
1	61	175	84	27.4286	0	0	2.78	5.75	4.72	2.4	12.3	6.88	3.41	13.71	6.05	14.35	4.1	-2.34	8.99	3.65	2.05	-1.83	-5.85	4.02	-1.57	-2.76	1.19	4.75	2.93	1.82	0	0	0	0	0	0
1	61	175	69	22.5306	0	0	-3.41	-7.8	-3.25	5.82	1.55	1.82	5.67	6.15	9.38	4.78	5.23	13.47	9.4	3.56	3.23	1.76	-2.79	4.55	2.88	-3.63	6.51	0	0	0	0	0	0	0	0	0
1	46	171	81	27.7008	0	0	-2.46	0.03	-0.5	1.9	7.09	5.39	4.18	10.33	10.66	18.87	7.85	4.15	10.83	8.76	11.78	4.31	-1.95	6.26	0	-2.74	2.74	0	-1.95	1.95	0	-1.38	1.38	0	-3.21	3.21
1	56	177	79	25.2163	0	0	-0.04	0.3	7.73	7.99	5.79	1.83	1.95	5.78	14.33	11.44	1.87	1.65	-1.95	6.34	5.65	3.58	0	3.58	-1.69	-2.55	0.86	-4.66	-5.31	0.65	0	0	0	0	0	0
1	49	173	60	20.0474	0	0	2.49	8.42	5.28	-0.66	2	6.16	12.46	7.99	13.9	13.99	3.67	4.04	2.71	14.56	11.99	0	0	0	0	0	0	0	0	0	0	0	0	0	0	0
0	56	155	42	17.4818	0	0	-0.51	1.13	2.96	2.72	7.25	8.14	13.18	7.31	7.93	13.25	8.65	12.05	4.35	5.21	6	0	0	0	0	-2.62	2.62	0	0	0	0	0	0	0	0	0
0	54	153	58	24.7768	0	0	-2.42	-2.36	-0.57	0.79	1.27	3.15	6.37	12.8	8.61	7.22	5.57	8.73	13.37	7.82	5.95	2.18	0	2.18	1.71	-2.09	3.8	0	-1.67	1.67	0	-2.49	2.49	0	0	0
0	54	159	86	34.0176	0	0	-3.93	-0.16	2.93	10.13	4.51	2.54	6.99	9.04	11.04	11.73	6.47	7.15	6.11	0.91	7.22	0	0	0	-1.06	-3.02	1.96	-2.3	-3.28	0.98	0	0	0	0	0	0
1	54	172	64	21.6333	0	0	-1.08	1.99	0.29	-2.16	2.64	-1.6	8.4	9.61	12.02	12.49	-0.52	6.41	9.32	14.18	9.85	2.57	0	2.57	0	-3.01	3.01	0	-2.78	2.78	-1.9	-2.99	1.09	-4.59	-4.71	0.12
1	61	172	89	30.0838	0	0	-1.24	2.01	1.91	1.43	3.39	7.15	4.88	8.63	3.54	9.9	8.39	2.87	6.72	2.11	6.51	0	-3.6	3.6	0	-4.14	4.14	0	-5.09	5.09	0	-3.42	3.42	0	0	0
1	60	167	70	25.0995	0	0	1.22	2.96	5.58	3.22	4.82	4.41	4.11	8.35	5.31	14.91	3.19	1.15	2.77	2.09	10.09	0	-2.74	2.74	0	-2.83	2.83	0	-2.22	2.22	4.11	0	4.11	0	-2	2
1	60	162	68	25.9107	0	0	-0.2	1.21	6.64	8.25	7.08	3.14	4.54	8.59	11.17	16.83	3.34	3.33	1.95	2.92	9.75	-1.39	-2.52	1.13	-4.14	-5.5	1.36	-3.63	-3.8	0.17	-3.08	-4.9	1.82	0	-3.51	3.51
0	50	163	70	26.3465	0	0	-0.56	6.29	-1.27	-4.01	2.99	4.72	5.04	1.83	5	4.93	5.28	-1.25	3.1	9.01	1.94	0	-2.98	2.98	0	-3.14	3.14	9.66	4.92	4.74	5.24	0	5.24	0	0	0
1	47	173	81	27.0641	0	0	0.34	2.27	2.38	4.36	12.08	4.13	9.26	8.65	15.33	23.45	3.79	6.99	6.27	10.97	11.37	0	-5.33	5.33	0	-3.31	3.31	0	-3.03	3.03	0	-2.87	2.87	-3.03	-4.13	1.1
1	49	172	72	24.3375	0	0	4.75	3.79	6.81	7.03	8.91	5.82	10.43	11.18	8.77	11.65	1.07	6.64	4.37	1.74	2.74	-1.95	-4.89	2.94	0	-3.63	3.63	0	-4.47	4.47	0	-1.98	1.98	0	0	0
0	40	155	65	27.0552	0	0	-3.86	-1.86	5.91	1.58	4.05	4.77	6.51	13.6	7.33	17.47	8.63	8.37	7.69	5.75	13.42	0	0	0	0	-2.73	2.73	0	-2.98	2.98	2.89	0	2.89	0	-2.37	2.37
1	59	180	78	24.0741	0	0	-3.12	0.02	1.01	-0.99	4.36	0.58	1.87	8.17	8.61	11.38	3.7	1.85	7.16	9.6	7.02	2	0	2	0	-2.75	2.75	0	-8.07	8.07	0	-6.99	6.99	-1.81	-5.44	3.63
1	49	172	111	37.5203	0	0	0.23	-2.22	2.22	0.22	8.41	3.55	10.36	5.26	3.66	14.88	3.32	12.58	3.04	3.44	6.47	1.15	-1.51	2.66	0	-5.77	5.77	0	-2.8	2.8	0	0	0	0	0	0
0	60	155	51	21.2279	0	0	1.12	4.29	6.98	0.2	4.67	0.55	7.18	10.04	6.13	13.64	-0.57	2.89	3.06	5.93	8.97	0	-1.42	1.42	-2.21	-3.97	1.76	0	-2.97	2.97	7.55	5.56	1.99	0	-2.66	2.66
0	55	156	65	26.7094	0	0	2.72	4.1	4.91	3.71	4.31	0.68	5.14	6.08	13.86	10.63	-2.04	1.04	1.17	10.15	6.32	0	-2.84	2.84	0	-3.5	3.5	0	-2.59	2.59	0	-2.37	2.37	0	-2.86	2.86
0	51	165	57	20.9366	0	0	-2.46	-2.25	0.15	2.12	11.03	0.02	10.59	17.12	12.8	9.06	2.48	12.84	16.97	10.68	-1.97	0.79	-3.36	4.15	0	-2.92	2.92	0	-3.06	3.06	1.06	-0.96	2.02	0	-4.5	4.5
1	52	172	74	25.0135	0	0	-1.48	-1.83	0.85	6.7	7.53	0.52	6.89	10.22	8.82	9.08	2	8.72	9.37	2.12	1.55	-1.52	-3.19	1.67	-2.24	-4.71	2.47	0	-1.31	1.31	0	-2.59	2.59	0	0	0
0	59	154	49	20.6612	0	0	4.58	6.42	4.82	-0.18	4.95	1.8	5.2	4.51	1.13	15.6	-2.78	-1.22	-0.31	1.31	10.65	-0.6	-2.75	2.15	0	-3.08	3.08	1.34	-0.99	2.33	1.54	-1.73	3.27	-2.3	-2.55	0.25
1	59	167	79	28.3266	0	0	0.68	3.32	4.98	3.53	8.53	8.06	10.88	10.2	8.25	8.96	7.38	7.56	5.22	4.72	0.43	-0.71	-2.71	2	-0.76	-2.01	1.25	-2.13	-4.91	2.78	0	-4.66	4.66	0	-1.97	1.97
1	59	166	65	23.5883	0	0	0.56	0.73	3.22	6.44	4.51	6.52	10	9.33	8.77	11.91	5.96	9.27	6.11	2.33	7.4	0	-2.53	2.53	0.85	-2.75	3.6	-3.2	-4.49	1.29	-2.06	-3.79	1.73	-2.76	-5.59	2.83
1	50	179	88	27.4648	0	0	-1.37	-2.08	-1.79	2.86	2.46	0.33	7.61	7.57	8.47	10.05	1.7	9.69	9.36	5.61	7.59	0	-2.64	2.64	0	-4.14	4.14	0	-4.79	4.79	1	-2.67	3.67	0	-2.85	2.85
0	48	148	40	18.2615	0	0	4.58	2.15	1.36	2.63	0.21	4.86	8.97	5.85	8.53	0.16	0.28	6.82	4.49	5.9	-0.05	0	-1.99	1.99	1.08	-2.7	3.78	0	-0.81	0.81	0	0	0	0	0	0
1	54	170	68	23.5294	0	0	-0.92	6.57	4.13	5.91	5.39	2.08	7.91	8.79	11.8	11.24	3	1.34	4.66	5.89	5.85	0	-2.84	2.84	-1.01	-3.96	2.95	-1	-3.76	2.76	-0.71	-2.56	1.85	-2.09	-3.81	1.72
1	55	178	74	23.3556	0	0	2.1	2.5	7.09	9.25	6.01	3.21	7.4	5.58	7.06	8.91	1.11	4.9	-1.51	-2.19	2.9	0.73	0	0.73	-0.73	-3.46	2.73	0	-3.79	3.79	0	-2.64	2.64	1.14	0	1.14
1	61	168	73	25.8645	0	0	1.57	1.45	8.24	10.28	6.2	0.67	9.59	11.68	13.83	4.32	-0.9	8.14	3.44	3.55	-1.88	-0.7	-7.43	6.73	0	-5.46	5.46	0	-5.27	5.27	3.5	-0.56	4.06	0	0	0
1	54	171	68	23.255	0	0	-0.6	0.97	3.09	10.92	5.12	0.86	3.12	7.39	8.12	7.41	1.46	2.15	4.3	-2.8	2.29	0	-2.57	2.57	-2.07	-2.95	0.88	-1.87	-5.01	3.14	0	-1	1	0	-2.17	2.17
0	49	156	63	25.8876	0	0	0.42	0.08	3.87	9.09	4.21	6.29	4.52	6.12	5.92	10.2	5.87	4.44	2.25	-3.17	5.99	1	0	1	0	-3.48	3.48	1.89	-2.09	3.98	0	-2.2	2.2	0	0	0
0	41	150	51	22.6667	0	0	6.65	6.23	2	5.03	0.77	9.93	5.12	6.59	12.31	11.33	3.28	-1.11	4.59	7.28	10.56	0	-1.99	1.99	0	-2.35	2.35	0	-1.44	1.44	0	0	0	0	0	0
0	63	155	54	22.4766	0	0	4.49	5.29	3.71	5.92	11.07	5.43	7.52	5.5	10.38	15.41	0.94	2.23	1.79	4.46	4.34	1.03	0	1.03	0.67	-1.88	2.55	0	-3.34	3.34	0	-3.02	3.02	0	0	0
1	53	165	68	24.977	0	0	4.24	5.51	7.82	5.25	0.06	5.42	8.6	8.98	8.26	1.92	1.18	3.09	1.16	3.01	1.86	0	-3.57	3.57	-0.81	-2.6	1.79	-1.61	-2.75	1.14	2.71	0	2.71	0	0	0
0	49	162	43	16.3847	0	0	-3.88	0.69	-4.59	3.61	8.81	2.9	7.2	11.67	11.39	22.62	6.78	6.51	16.26	7.78	13.81	2.13	-3.48	5.61	1.32	-2.87	4.19	0	-2.98	2.98	0	-2.95	2.95	0	0	0
0	53	156	53	21.7784	0	0	1.98	3.44	0.55	4.71	3.49	2.37	5.97	3.22	7.2	9.02	0.39	2.53	2.67	2.49	5.53	4.12	-1.78	5.9	1.38	-2.34	3.72	1.42	0	1.42	3.78	1.71	2.07	0	0	0
1	59	169	90	31.5115	0	0	0.51	3.63	1.11	1.96	7.18	3.08	7.98	5.96	6.2	11.61	2.57	4.35	4.85	4.24	4.43	0	0	0	0	-2.66	2.66	-2.78	-3.56	0.78	-1.71	-3.86	2.15	0	0	0
0	56	157	62	25.1532	0	0	0.69	0.54	0.02	3.21	3.17	5.01	8.2	6.31	16.49	5.76	4.32	7.66	6.29	13.28	2.59	1.6	0	1.6	2.87	0	2.87	6.17	1.09	5.08	1.28	-2.61	3.89	0	0	0
0	54	158	89	35.6513	0	0	2.93	7.79	4.62	-2.17	3.19	6.69	8.02	14.13	2.54	5.23	3.76	0.23	9.51	4.71	2.04	0	0	0	0	-3.26	3.26	0	0	0	8.53	6.9	1.63	0	0	0
1	57	179	73	22.7833	0	0	-4.3	-1.71	-3.27	0.32	9.19	3.15	6.51	8.59	7.64	8.95	7.45	8.22	11.86	7.32	-0.24	0	-4.52	4.52	0	-4.9	4.9	0	-5.85	5.85	0	-2.67	2.67	0	-2.51	2.51
0	59	158	50	20.0288	0	0	-2.14	-2.29	0.03	-7.13	3.06	3.67	7.23	5.14	0.98	0.06	5.81	9.52	5.11	8.11	-3	2.13	-3.5	5.63	3.05	-1.15	4.2	0	-2.89	2.89	9.06	3.87	5.19	0	0	0
0	40	170	87	30.1038	0	0	5.79	5.04	8.23	6.33	6.44	4.75	7.29	7.21	10.65	13.88	-1.04	2.25	-1.02	4.32	7.44	0	0	0	0	-3.5	3.5	0	-2.67	2.67	-1.56	-2.62	1.06	1.75	0	1.75
1	41	173	67	22.3863	0	0	0.28	1.08	5.52	7.86	14.97	2.86	7.2	4.63	12.54	18.13	2.58	6.12	-0.89	4.68	3.16	0	0	0	0	-3.5	3.5	0	-2.57	2.57	0	-3.68	3.68	0	0	0
0	54	169	67	23.4586	0	0	-0.8	0.13	0.23	1.66	8.77	6.35	6.47	6.44	5.21	7.25	7.15	6.34	6.21	3.55	-1.52	1.71	-2.7	4.41	1.53	-4.88	6.41	0	-2.43	2.43	0	0	0	0	0	0
1	39	175	72	23.5102	0	0	-3.6	-6.24	-0.91	-2.82	0.17	0.09	12.63	10.4	8.88	15.33	3.69	18.87	11.31	11.7	15.16	4.23	0	4.23	2.1	-3.76	5.86	1.79	-4.01	5.8	0	-4.84	4.84	-1.86	-3.88	2.02
1	51	175	90	29.3878	0	0	3.47	0.13	3.51	4.25	7.86	7.37	9.83	10.66	7.65	12.87	3.9	9.7	7.15	3.4	5.01	0	0	0	-1.75	-5.22	3.47	0	-4.37	4.37	2.14	0	2.14	0	-3.69	3.69
1	56	160	68	26.5625	0	0	-1.36	0.59	0.69	0.19	7.24	7.72	11.7	8.12	9.16	15.1	9.08	11.11	7.43	8.97	7.86	0	0	0	0	-3.63	3.63	0	-1.6	1.6	1.07	-3.86	4.93	-2.1	-2.72	0.62
1	43	160	64	25	0	0	4.81	3.77	7.4	7.14	5.57	10.91	8.6	6.19	13.02	8.22	6.1	4.83	-1.21	5.88	2.65	-1.5	-2.65	1.15	-0.92	-3.53	2.61	0	-1.16	1.16	-1.43	-4.35	2.92	0	0	0
1	50	168	78	27.6361	0	0	-2.16	1.81	5.64	0.2	0.63	6.15	10.76	7.69	9.81	9.56	8.31	8.95	2.05	9.61	8.93	1.08	-2.02	3.1	-1.92	-4.24	2.32	0	-0.91	0.91	0	-3.2	3.2	0	0	0
1	60	162	75	28.578	0	0	0.01	2.89	3.92	6.38	6.19	0.79	6.26	8.01	7.28	16.84	0.78	3.37	4.09	0.9	10.65	-1.12	-1.47	0.35	-1.47	-3.28	1.81	-2.09	-3.3	1.21	0	-1.35	1.35	-0.61	-1.77	1.16
0	50	163	73	27.4756	0	0	-1.27	-0.49	7.6	4.11	0.92	1.78	8.96	10.84	5.68	4.34	3.05	9.45	3.24	1.57	3.42	0	-2.57	2.57	0	-3.09	3.09	-1.38	-2.97	1.59	0	0	0	0	0	0
1	63	171	74	25.3069	0	0	-1.72	-2.71	4.4	2.26	0.68	0.51	7.18	8.55	7.79	17.23	2.23	9.89	4.15	5.53	16.55	0	-0.91	0.91	-0.58	-4.37	3.79	0	-4.35	4.35	1.49	-3.52	5.01	0	0	0
1	58	173	67	22.3863	0	0	-2.91	-0.92	-1.06	2.54	14.47	6.75	7.14	11.53	14.87	23.59	9.66	8.06	12.59	12.33	9.12	0	-3.23	3.23	0	-5.13	5.13	0	-4.51	4.51	0	-3.29	3.29	0	0	0
1	55	165	53	19.4674	0	0	-4.28	-0.65	-1.43	-4.88	1.46	8.11	10.44	7.07	5.67	15.7	12.39	11.09	8.5	10.55	14.24	-0.73	-2.76	2.03	0	-1.9	1.9	1.34	-2.46	3.8	1.57	0	1.57	0	0	0
1	49	165	62	22.7732	0	0	-0.89	-0.39	1.15	6.01	6	2.88	4.12	4.43	10.74	17.18	3.77	4.51	3.28	4.73	11.18	0	-2.34	2.34	1.63	-1.48	3.11	0	-1.35	1.35	0	-2.67	2.67	0	0	0
1	57	177	77	24.5779	0	0	-1.68	-2.56	0.95	2.38	8.31	3.51	3.46	8.4	12.18	15.12	5.19	6.02	7.45	9.8	6.81	1.2	-2.48	3.68	0	-2.6	2.6	0	-2.56	2.56	0	-2.02	2.02	-2.55	-2.83	0.28
1	52	165	57	20.9366	0	0	-2.4	-0.96	3.69	3.41	14.78	1.94	5.43	6.09	10.85	22.35	4.34	6.39	2.4	7.44	7.57	0.87	-2.82	3.69	0	-1.28	1.28	0	-2.16	2.16	2.09	-2.04	4.13	-3.82	-2.76	-1.06
0	50	165	66	24.2424	0	0	0.16	1.25	0.94	5.94	4.66	2.19	4.92	6.81	6.28	8.84	2.03	3.67	5.87	0.34	4.18	0	-2.08	2.08	0	-2.28	2.28	0	-1.2	1.2	0	0	0	0	0	0
0	25	157	50	20.2848	0	0	-1.95	-3.15	-3.34	-1.91	0.52	3.64	2.27	4.33	1.24	0.99	5.59	5.42	7.67	3.15	0.47	0	0	0	0	-0.71	0.71	0.78	0	0.78	0.96	0	0.96	0	0	0
1	64	180	83	25.6173	0	0	-2.68	1.74	6.32	7.93	19.54	0.65	4.42	5.18	8.15	18.69	3.33	2.68	-1.14	0.22	-0.85	0	-1.65	1.65	-4.63	-7.83	3.2	0	-1.46	1.46	-4.86	-4.54	-0.32	-3.54	-6.26	2.72
0	55	164	61	22.68	0	0	0.46	1.48	2.31	3.51	0.08	0.93	5.9	9.14	9.78	7.74	0.47	4.42	6.83	6.27	7.66	0	0	0	0	-0.7	0.7	-1.73	-3.51	1.78	0	-2.52	2.52	0	0	0
1	69	165	62	22.7732	0	0	0.67	2.44	5	3.44	3.65	1.92	3.3	9.93	9.14	4.81	1.25	0.86	4.93	5.7	1.16	0	0	0	1.85	-0.9	2.75	4.79	0.74	4.05	3.51	-0.81	4.32	0	0	0
0	43	163	57	21.4536	0	0	-4.54	-1.46	-1.89	6.84	6.45	3.37	7.72	9.46	12.91	5.19	7.91	9.18	11.35	6.07	-1.26	1.76	-2.12	3.88	-1.85	-3.75	1.9	-0.85	-3.37	2.52	-1.5	-2.22	0.72	0	0	0
1	47	173	76	25.3934	0	0	-2.15	0.29	2.59	6.78	10.47	0.14	7.61	9.42	10.33	14.18	2.29	7.32	6.83	3.55	3.71	0	-3.74	3.74	0	-5.31	5.31	0	-4.31	4.31	0	-0.71	0.71	0	0	0
0	59	151	50	21.9289	0	0	-1.61	-5.24	-3.9	0.35	6.5	3.7	9.7	5.54	8.31	8.1	5.31	14.94	9.44	7.96	1.6	0	0	0	0	-3.66	3.66	3.38	1.14	2.24	1.67	-1.27	2.94	-1.57	-2.09	0.52
0	42	163	54	20.3244	0	0	-2.51	-1.66	-3.06	0.23	13.13	5.52	4.55	5.13	5.67	16.45	8.03	6.21	8.19	5.44	3.32	0.57	0	0.57	0.74	-2.33	3.07	1.27	-3.3	4.57	0	0	0	0	1.83	-1.83
0	74	152	54	23.3726	0	0	-1.11	0.22	-2.77	-2.94	4.31	5.24	3.37	7.42	7.14	8.9	6.35	3.15	10.19	10.08	4.59	2.72	-1.75	4.47	3.47	-0.52	3.99	3.62	0	3.62	1.62	0.53	1.09	0	0	0
1	35	176	90	29.0548	0	0	3.81	0.27	2.95	7.25	2.39	5.35	6.63	6.39	9.14	9.52	1.54	6.36	3.44	1.89	7.13	0	-2.66	2.66	0	-4.35	4.35	0	-3.93	3.93	0	0	0	0	0	0
1	61	176	68	21.9525	0	0	5.63	6.91	1.72	2.33	7.23	8.5	9.08	9.39	10.54	11.12	2.87	2.17	7.67	8.21	3.89	-0.58	-1.9	1.32	0	-4.96	4.96	0	-3.12	3.12	0.89	0	0.89	0	0	0
1	47	178	78	24.6181	0	0	-2.1	-2	-3.08	0.31	7.89	4.73	9.49	9.93	8.89	10.73	6.83	11.49	13.01	8.58	2.84	1.44	-6.09	7.53	0	-4.33	4.33	0	-3.36	3.36	0.47	-3.77	4.24	-2.71	-5.33	2.62
1	69	166	77	27.9431	0	0	2.3	3.92	4.94	5.87	6.28	5.09	7.06	6.11	6.5	11.77	2.79	3.14	1.17	0.63	5.49	-2.79	-6.21	3.42	-3.78	-6.59	2.81	-3.55	-5.57	2.02	0	-4.88	4.88	0	0	0
1	75	158	58	23.2335	0	0	0.23	4.88	6.07	7.55	8.06	4.39	5.54	14.2	6.57	14.92	4.16	0.66	8.13	-0.98	6.86	-1.31	-6.92	5.61	-2.06	-4.08	2.02	0	-2.21	2.21	0	0	0	3.54	0	3.54
0	69	153	69	29.4758	0	0	3.83	7.19	8.65	2.21	7.77	9.35	6.11	7.04	2.63	11.54	5.52	-1.08	-1.61	0.42	3.77	-4.9	-5.81	0.91	0	-2.19	2.19	0	-3.49	3.49	0	0	0	0	0	0
1	60	173	79	26.3958	0	0	3.64	2.67	3.78	6.41	9.89	7.08	6.94	5.42	12.29	21.88	3.44	4.27	1.64	5.88	11.99	-0.48	-2.3	1.82	1.16	-0.95	2.11	-1.01	-3.56	2.55	2.68	-2.17	4.85	-1.54	-3.76	2.22
0	68	145	61	29.0131	0	0	1.47	1.78	0.21	6.21	4.66	3.1	3.6	4.18	9.96	9.56	1.63	1.82	3.97	3.75	4.9	0	0	0	0	-1.21	1.21	0	-2.93	2.93	0	-2.91	2.91	0	0	0
1	54	170	80	27.6817	0	0	-0.82	1.48	4.76	7.68	6.52	1.16	2.38	3.37	11.83	13.44	1.98	0.9	-1.39	4.15	6.92	0	0	0	0	-3.16	3.16	-1.97	-2.93	0.96	0	-4.2	4.2	0	-2.76	2.76
1	52	170	73	25.2595	0	0	-4.54	-2.73	5.1	3.19	5.24	5.47	5.69	11.28	10.78	14.48	10.01	8.42	6.18	7.59	9.24	2.46	0	2.46	0	-4.92	4.92	-1.35	-5.75	4.4	-1.03	-4.87	3.84	-3.5	-7.08	3.58
0	53	153	49	20.9321	0	0	-5.05	-3.81	2.21	0.92	2.04	3.85	10.29	11.96	10.82	10.75	8.9	14.1	9.75	9.9	8.71	0	-1.59	1.59	0	-2.91	2.91	0	-4.17	4.17	0.94	-2.78	3.72	0	0	0
1	62	175	76	24.8163	0	0	0.1	2.48	5.96	6.71	9.26	3.01	4.83	6.81	8.62	11.97	2.91	2.35	0.85	1.91	2.71	-1.09	-4.89	3.8	-0.98	-3.91	2.93	-3.06	-5.4	2.34	-1.41	-2.63	1.22	0	0	0
0	56	157	53	21.5019	0	0	-1.38	0.51	6.04	3.88	6.66	5.59	6.66	7.91	9.48	8.85	6.97	6.15	1.87	5.6	2.19	1.26	-2.09	3.35	0	-1.83	1.83	-1.4	-3.08	1.68	0.6	0	0.6	0	0	0
1	56	160	61	23.8281	0	0	-1.85	0.36	1.9	1.43	3.2	8.27	11.55	11.22	8.63	23.64	10.12	11.19	9.32	7.2	20.44	0	-2.85	2.85	0.75	-3.61	4.36	1.73	-4.18	5.91	0.94	-4.8	5.74	-3.43	-6.13	2.7
1	63	161	59	22.7615	0	0	-1.02	-1.63	-2	-2.94	9.48	6.67	5.7	3.56	14.97	13.12	7.69	7.33	5.56	17.91	3.64	0	-1.97	1.97	0.74	-4.85	5.59	3.96	-1.38	5.34	0	-3.2	3.2	-1.35	-3.02	1.67
1	62	169	54	18.9069	0	0	1.29	1.45	0.11	2.87	6.74	2.89	6.55	6.7	14.04	15.72	1.6	5.1	6.59	11.17	8.98	-1.45	-2.06	0.61	-1.42	-6.44	5.02	5.1	2.73	2.37	0.41	-1.9	2.31	-2.57	-4.03	1.46
0	49	153	48	20.5049	0	0	-0.56	-2.75	1.53	12.13	9.57	1.28	6.46	9.32	11.96	13.62	1.84	9.21	7.79	-0.17	4.05	1.36	-0.9	2.26	0	-1.74	1.74	2.03	-2.23	4.26	-2.99	-2.88	-0.11	0.48	0	0.48
0	59	159	47	18.591	0	0	-2.87	-3.83	-0.31	8.17	13.72	2.15	5.32	7.78	14.39	14.68	5.02	9.15	8.09	6.22	0.96	0	-1.69	1.69	0.62	-1.87	2.49	-2.6	-2.72	0.12	-2.67	-2.21	-0.46	-1.46	-1.62	0.16
1	59	168	80	28.3447	0	0	2.68	3.41	7.94	9.88	7.73	3.64	4.63	9.46	14.12	6.87	0.96	1.22	1.52	4.24	-0.86	-1.27	-3.85	2.58	-1.73	-5.13	3.4	-1.09	-1.76	0.67	0	-1.58	1.58	0	-1.88	1.88
0	72	147	47	21.7502	0	0	0.61	6.96	7.27	7.49	3.99	3.19	6.38	11.1	12	10.24	2.58	-0.58	3.83	4.51	6.25	-2.25	-2.31	0.06	0	-2.37	2.37	2.13	0.94	1.19	4.12	3.22	0.9	0	-2.72	2.72
1	55	170	55	19.0311	0	0	1.27	2.57	6.26	3.1	14.23	0.87	5.62	6.52	12.25	19.64	-0.4	3.05	0.26	9.15	5.41	0	-2.53	2.53	0	-2	2	0	-1.54	1.54	-2.34	-1.19	-1.15	0.95	-0.89	1.84
1	53	172	71	23.9995	0	0	6.92	6.46	9.31	5.22	8.35	4.83	8.31	6.93	10.9	18.01	-2.09	1.85	-2.38	5.68	9.66	-0.81	-4.72	3.91	-2	-6.15	4.15	-1.08	-2.7	1.62	-1.76	-2.65	0.89	0	0	0
1	58	176	73	23.5666	2	0	2.37	-0.98	1.2	2.02	11.33	3.44	-0.8	3.74	10.65	15.47	1.07	0.18	2.54	8.63	4.14	0	0	0	0	-4.42	4.42	0	-0.96	0.96	-2.62	-3.49	0.87	0	0	0
1	44	173	94	31.4077	2	0	0.6	4.56	5.9	16.37	4.86	5.29	3.72	11.44	17.79	15.15	4.69	-0.84	5.54	1.42	10.29	0	-3.48	3.48	-5.95	-6.15	0.2	-3.89	-5.4	1.51	-1.61	-3.58	1.97	-3.8	-7.8	4
1	49	178	80	25.2493	2	0	7.75	4.77	6.81	2.59	6.56	8.54	9.78	9.8	3.79	7.04	0.79	5.01	2.99	1.2	0.48	-2.91	-4.86	1.95	-1.85	-3.78	1.93	-1.24	-4.04	2.8	0	0	0	0	0	0
1	57	161	54	20.8325	2	0	-0.48	-2.01	-1.82	6.71	13.29	7.65	7.02	4.51	9.85	9.83	8.13	9.03	6.33	3.14	-3.46	0	-1.74	1.74	0	0	0	0	0	0	0	-2.15	2.15	0	0	0
1	51	172	82	27.7177	2	0	7.92	9.95	8.25	-0.11	6.31	5.81	7.45	7.55	3.89	11.63	-2.11	-2.5	-0.7	4	5.32	-2.71	-4.16	1.45	-3.06	-3.54	0.48	-3.82	-5.87	2.05	0	-1.82	1.82	-5.91	-6.86	0.95
1	54	176	78	25.1808	2	0	2.87	5.02	7.89	7.1	8.71	0.18	6.08	9.68	10.29	11.96	-2.69	1.06	1.79	3.19	3.25	-4.1	-4.6	0.5	-4.43	-3.21	-1.22	0	0	0	0	0	0	0	0	0
0	59	160	48	18.75	2	0	0.53	1.3	4	3.12	0.38	3.92	7.19	7.95	2.52	4.84	3.39	5.89	3.95	-0.6	4.46	0	0	0	1.69	0	1.69	0	0	0	3.76	3.46	0.3	0	0	0
0	57	156	47	19.313	2	0	-0.76	-2.9	-1.19	2.07	5.27	5.68	8.16	5.32	6.65	10.54	6.44	11.06	6.51	4.58	5.27	2.6	0	2.6	0	-1.36	1.36	1.27	0	1.27	3.16	0	3.16	0	0	0
1	60	167	63	22.5896	2	0	1.55	8.28	9.12	3.54	12.46	7.81	8.51	12.82	7.89	25.56	6.26	0.23	3.7	4.35	13.1	2.02	0	2.02	0	-3.05	3.05	0	-1.92	1.92	0	-4.1	4.1	-1.6	-4.72	3.12
1	56	170	66	22.8374	2	0	-1.93	-2.45	-2.48	6.29	5.54	1.39	4.51	9.26	7.22	4.35	3.32	6.96	11.74	0.93	-1.19	2.42	-1.77	4.19	0	-1.97	1.97	2.03	-3.47	5.5	-2.66	-4.39	1.73	0	0	0
0	50	158	58	23.2335	2	0	2.83	4.64	-0.81	-0.99	3.41	5.99	8.35	7.8	8.09	10.51	3.16	3.71	8.61	9.08	7.1	0	-1.42	1.42	0	-2.42	2.42	0	-1.8	1.8	3.02	0	3.02	1.41	0	1.41
0	52	157	53	21.5019	2	0	-0.87	3.83	9.93	10.27	3.71	2.05	5.85	6.55	9.12	10.44	2.92	2.02	-3.38	-1.15	6.73	0	0	0	-3.16	-5.42	2.26	-2.68	-3.36	0.68	0	-1.54	1.54	-1.92	-4.22	2.3
0	58	158	67	26.8386	2	0	-2.85	-0.66	1	-2.21	6.2	2.99	3.88	12.18	5.97	7.98	5.84	4.54	11.18	8.18	1.78	1.31	-1.33	2.64	0	-1.98	1.98	0	-2.85	2.85	2.94	0	2.94	0	0	0
1	55	164	58	21.5645	2	0	0.34	1.64	-1.72	0.18	3.88	6.63	7.83	7.65	9.78	16.36	6.29	6.19	9.37	9.6	12.48	0	0	0	0	-1.69	1.69	1.71	0	1.71	4.15	2.36	1.79	0	0	0
1	46	176	75	24.2123	2	0	-2.39	-3.45	-3.46	-3.42	8.43	4.36	8.05	7.45	7.77	16.6	6.75	11.5	10.91	11.19	8.17	2.2	0	2.2	0	-3.19	3.19	1.32	0	1.32	0	-1.08	1.08	-3.33	0	-3.33
0	59	158	48	19.2277	2	0	4.48	7.12	10.29	0.98	0.91	11.45	6.69	11.95	4.16	3.81	6.97	-0.43	1.66	3.18	2.9	0	-2.6	2.6	0	-2.1	2.1	2.46	1.21	1.25	7.32	3.06	4.26	0	0	0
0	55	160	52	20.3125	2	0	3.93	1.25	4.74	1.8	2.91	10.01	8.95	10.13	9.12	5.46	6.08	7.7	5.39	7.32	2.55	0	-2.74	2.74	0	0	0	0	0	0	0	0	0	0	-1.3	1.3
1	60	165	68	24.977	2	0	5.28	1.19	6.26	4.31	16.14	5.49	4.92	7.92	15.58	17.75	0.21	3.73	1.66	11.27	1.61	0	0	0	-4.29	-4.99	0.7	-2.89	-2.99	0.1	-1.21	-3.98	2.77	-2.53	-5.7	3.17
0	45	153	50	21.3593	2	0	-1.13	0.19	6.6	4.46	3	3.87	11.48	9.75	12.84	6.24	5	11.29	3.15	8.38	3.24	1.7	0	1.7	1.17	-1.85	3.02	0	-2.9	2.9	0.7	0	0.7	0	0	0
1	56	175	69	22.5306	2	0	-3.78	2.09	0.26	4.29	2.21	4.39	8.66	12.62	9.24	20.32	8.17	6.57	12.36	4.95	18.11	2.45	-3.25	5.7	1.37	-3.99	5.36	0	-3.93	3.93	0	-6.11	6.11	0	-5.31	5.31
1	52	174	68	22.46	2	0	2.69	5.44	5.48	0.22	2.05	6.19	7.41	10.87	9.44	6.84	3.5	1.97	5.39	9.22	4.79	-2.24	-3.23	0.99	0	-3.83	3.83	10.96	7.13	3.83	-2.03	-4.1	2.07	-1.93	-2.85	0.92
0	54	159	52	20.5688	2	0	-5.46	1.36	3.26	3.99	5.53	0.53	7.83	4.16	7.38	9.05	5.99	6.47	0.9	3.39	3.52	1.68	-3.04	4.72	-1.09	-5.37	4.28	1.25	1.01	0.24	-2.76	-3.9	1.14	0	0	0
0	54	159	63	24.9199	2	0	2.3	0.84	6.9	6.13	4.62	4.85	9.68	11.09	2.15	13.25	2.55	8.84	4.19	-3.98	8.63	0	-1.3	1.3	0	-3	3	0	-1.94	1.94	2.42	0.99	1.43	0	0	0
1	40	176	70	22.5981	2	0	0.84	0.86	4.25	0.01	3.04	5.41	8.94	8.82	4.01	12.9	4.57	8.08	4.57	4	9.86	0	-2.75	2.75	0	-3.55	3.55	0	-1.32	1.32	0	0	0	0	0	0
1	54	159	56	22.151	2	0	-1.67	1.04	-0.78	1.93	5.37	5.16	6.3	5.46	8.08	18.81	6.83	5.26	6.24	6.15	13.44	0	-2.9	2.9	0	-3.38	3.38	0	-1.39	1.39	0	-2.66	2.66	0	-2.86	2.86
1	55	163	52	19.5717	2	0	-0.23	-2.48	3.1	0.99	4.54	5.59	5.59	6.72	7.07	13.5	5.82	8.07	3.62	6.08	8.96	1.38	-1.49	2.87	0	-4.87	4.87	0	-1.9	1.9	0	-4.91	4.91	-2.04	-3.42	1.38
1	54	168	72	25.5102	2	0	-1.04	0.65	9.56	0.89	9.39	5.42	4.57	10.29	6.93	18.1	6.46	3.92	0.73	6.04	8.71	1.47	0	1.47	1.8	-4.21	6.01	1.67	-2.42	4.09	1.1	-3.08	4.18	0	0	0
1	58	174	84	27.7447	2	0	-1.61	-2.04	0.95	3.46	3.82	8.3	6.42	9.38	6.23	12.58	9.91	8.46	8.43	2.77	8.76	2.45	-2.24	4.69	2.24	-2.79	5.03	0	-3.58	3.58	1.64	-2.96	4.6	0	-1.66	1.66
1	56	188	142	40.1766	2	0	4.65	2.11	8.17	0.07	2.41	5.31	7.89	13.9	4.08	11.58	0.66	5.78	5.73	4.01	9.17	0	0	0	-1.64	-5.06	3.42	1.87	-4.17	6.04	7.9	2.82	5.08	0	-3	3
1	63	177	83	26.493	2	0	-1.42	0.68	4.88	0.97	5.49	0.36	6.83	3.66	2.5	11.2	1.78	6.15	-1.22	1.53	5.71	0	0	0	0	-3.46	3.46	0	-2.86	2.86	6.99	3.57	3.42	2.87	0	2.87
1	55	178	73	23.04	2	0	-3.12	-7.67	-5.06	-2.76	11.5	3.94	3.37	4.94	6.77	14.03	7.06	11.04	10	9.53	2.53	0.99	-3.35	4.34	1.68	-4.2	5.88	0	-6.24	6.24	0	-3.73	3.73	-5.37	-5.91	0.54
0	46	154	57	24.0344	2	0	0.4	-1.69	-0.71	2.1	0.14	4.31	3.28	8.03	6.73	4.9	3.91	4.97	8.74	4.63	4.76	0	-3.05	3.05	0	-3.21	3.21	0	-1.46	1.46	0	-0.75	0.75	0	0	0
1	60	174	62	20.4783	2	0	2.61	5.59	6.33	4.89	4.52	6.34	10.36	10.22	9.2	12.27	3.73	4.77	3.89	4.31	7.75	0	-3.27	3.27	-1.53	-4.54	3.01	0	-3.13	3.13	0	-5.75	5.75	0	0	0
0	53	152	44	19.0443	2	0	1.24	0.35	1.46	1.1	8.92	2.1	8.66	11.69	8.51	14.6	0.86	8.31	10.23	7.41	5.68	0	-2.62	2.62	0	-3.11	3.11	0	-3.47	3.47	0	-3.04	3.04	-2.32	-3.37	1.05
1	60	173	75	25.0593	2	0	-2.26	1.54	3.97	3	12.8	1.43	5.05	5.13	6.66	12.88	3.69	3.51	1.16	3.66	0.08	1.69	0	1.69	-0.82	-4.75	3.93	-1.64	-4.51	2.87	0	-6.25	6.25	0	0	0
1	74	158	58	23.2335	2	0	-0.1	-1.76	3.48	9.53	14.92	0.81	4.16	7.16	9.83	21.88	0.91	5.92	3.68	0.3	6.96	0	-4.31	4.31	0	-1.33	1.33	-0.79	-3.27	2.48	-0.56	-4.36	3.8	0	0	0
0	43	155	85	35.3798	2	0	-1.84	-1.26	0.42	7.09	7.47	0.12	0.42	7.56	12.07	7.08	1.96	1.68	7.14	4.98	-0.39	0	-1.94	1.94	1.02	-1.87	2.89	1.57	0	1.57	-0.68	-1.91	1.23	-1.71	-4.17	2.46
0	59	159	52	20.5688	2	0	0.12	-1.38	1.24	4.63	8.33	6.47	8.43	7	8.64	9.27	6.35	9.81	5.76	4.01	0.94	0.68	-3.37	4.05	1.54	-2.11	3.65	0	-0.69	0.69	0	-0.98	0.98	0	-3.12	3.12
1	49	175	69	22.5306	2	0	1.23	2.48	4.13	8.8	10.98	5.16	7.81	8.41	11.88	14.01	3.93	5.33	4.28	3.08	3.03	1.94	-3.04	4.98	-1.09	-2.48	1.39	-2.51	-2.52	0.01	0	-2.39	2.39	0	0	0
1	55	171	75	25.6489	2	0	-1.66	-1.99	-1.86	0.31	3.02	5.15	6.69	4.12	6.91	16.02	6.81	8.68	5.98	6.6	13	0	-5.22	5.22	0	-5.31	5.31	0	-3.43	3.43	0	-3.48	3.48	0	0	0
1	46	178	84	26.5118	2	0	-3.96	-2.11	3.37	6.01	5.94	1.91	1.84	3.96	13.05	22.53	5.87	3.95	0.59	7.04	16.59	0	-3.93	3.93	1.45	-4.98	6.43	-1.75	-4.14	2.39	0	-4.35	4.35	0	-2.74	2.74
1	55	168	75	26.5731	2	0	5.08	3.71	8.33	5.24	7.34	2.62	6.44	6.35	7.27	11.58	-2.46	2.73	-1.98	2.03	4.24	0	0	0	0	-3.34	3.34	0	-3.72	3.72	1.5	-2.26	3.76	-1.98	-4.78	2.8
1	63	171	73	24.9649	2	0	1.85	0.87	5.41	8.05	9.36	3.38	5.34	10.44	8.73	9.77	1.53	4.47	5.03	0.68	0.41	2.64	0	2.64	3.06	0	3.06	0	-2.27	2.27	0	-1.35	1.35	0	0	0
1	61	171	66	22.571	2	0	0.47	0.33	-2.66	3.32	8.3	6.46	1.42	0.91	5.81	13.29	5.99	1.09	3.57	2.49	4.99	0	0	0	1.93	0	1.93	0	-2.04	2.04	-2.73	-3.53	0.8	-2.57	-4.56	1.99
1	55	174	73	24.1115	2	0	2.07	1.12	0.8	3.1	8	1.79	9.46	6.12	5.58	11.88	-0.28	8.34	5.32	2.48	3.88	0	-2.22	2.22	0	-2.54	2.54	0	-2.85	2.85	0.92	0	0.92	0	0	0
0	46	164	53	19.7055	2	0	1.97	2.24	7.03	9.87	7.24	4.49	6.19	6.46	9.4	5.86	2.52	3.95	-0.57	-0.47	-1.38	0	0	0	0.45	-1.15	1.6	0	-3.23	3.23	0	-2.98	2.98	0	0	0
1	50	173	100	33.4124	2	0	-3.68	-3.08	1.12	7.37	10.51	5.23	7.99	5.99	11.28	14.56	8.91	11.07	4.87	3.91	4.05	1.79	-6.07	7.86	2.42	-3.21	5.63	0	-3.48	3.48	0	-2.26	2.26	0	-3.87	3.87
1	49	176	57	18.4013	2	0	0.33	0.99	4.1	8.32	11.12	5.32	9.02	9.54	14.14	15.47	4.99	8.03	5.44	5.82	4.35	0	-4.26	4.26	0	-3.46	3.46	0	-4.48	4.48	0	-2.85	2.85	0	-1.64	1.64
0	54	156	45	18.4911	2	0	0.21	2.81	2.43	7.49	0.2	0.51	5.76	11.07	13.97	7.92	0.3	2.95	8.64	6.48	7.72	0.64	0	0.64	-1.26	-3.04	1.78	0	-2.23	2.23	-0.49	-2.55	2.06	0	0	0
0	50	157	50	20.2848	2	0	1.2	-0.88	6.17	6.19	-3.64	5.17	2.23	7.22	7.91	3.82	3.97	3.11	1.05	1.72	7.46	0	-1.65	1.65	0	-3.3	3.3	0	-1.94	1.94	0.57	0	0.57	0	0	0
0	55	152	55	23.8054	2	0	-2.03	3.01	7.4	6.82	10.75	3.45	4.86	7.86	13.17	13.58	5.48	1.85	0.46	6.35	2.83	0	-1.58	1.58	0	-2.2	2.2	0	-2.63	2.63	0	-1.26	1.26	0	0	0
0	60	155	56	23.3091	2	0	-3.58	-2.52	4.99	8.99	6.99	-1.94	2.04	4.81	12.23	14.59	1.64	4.56	-0.18	3.24	7.6	5	0.9	4.1	-0.91	-4.37	3.46	-3.7	-4.47	0.77	-1.33	-2.98	1.65	0	0	0
1	24	179	55	17.1655	2	0	-1.03	-1.51	-2.54	-2.44	3.15	1.28	8.98	6.91	6.23	14.3	2.31	10.49	9.45	8.67	11.15	0	-1.41	1.41	0	-2.65	2.65	0	-3.12	3.12	-0.45	-3.95	3.5	0	-3.58	3.58
0	57	160	55	21.4844	2	0	-2.04	0.76	-1.95	4.67	13.98	1.46	4.48	6.37	9.43	18.4	3.5	3.72	8.32	4.76	4.42	0	0	0	0	-4.07	4.07	0	-2.65	2.65	0	-1.49	1.49	0	0	0
1	59	172	80	27.0416	2	0	-1.86	0.03	-2.56	-1.73	7.68	3.02	7.19	8.38	9.72	10.65	4.88	7.16	10.94	11.45	2.97	1.87	0	1.87	1.25	-1.21	2.46	0	-2.75	2.75	-1.06	-3.06	2	0	0	0
1	59	169	68	23.8087	2	0	-2.35	-5.05	6	7.47	11.1	4.74	6.06	5.07	7.7	8.73	7.09	11.11	-0.93	0.23	-2.37	0.96	-2.15	3.11	0	-2.91	2.91	0	-3.07	3.07	-2.12	-3.11	0.99	-2.31	-3.67	1.36
1	59	167	70	25.0995	2	0	0.64	3.52	7.39	4.45	12.06	0.03	3.93	11.08	10.42	14.18	-0.61	0.41	3.69	5.97	2.12	0	-2.14	2.14	0	-3.66	3.66	-1.09	-3.03	1.94	0	-2.05	2.05	0	0	0
1	49	169	67	23.4586	2	0	0.05	4.86	7.3	6.65	6.69	2.38	10.27	7.81	11.22	16.23	2.33	5.41	0.51	4.57	9.54	0	0	0	0	-2.78	2.78	0	-2.98	2.98	0	-1.15	1.15	-2.12	-2.74	0.62
1	57	171	73	24.9649	2	0	1.32	2.13	2.26	5.73	8.55	2.15	2.13	3.84	11.71	15.83	0.83	0	1.58	5.98	7.28	0	-2.11	2.11	0	-2.28	2.28	-1.4	-3.05	1.65	0	-4.06	4.06	0	0	0
1	69	171	71	24.281	2	0	0.23	4.62	0.19	0.97	3.6	5.16	5.45	3.45	5.42	11.54	4.93	0.83	3.26	4.45	7.94	0	-3.13	3.13	0	-1.78	1.78	0	0	0	2.36	-1.5	3.86	0	0	0
1	46	176	90	29.0548	2	0	3.85	0.92	5.81	4.52	7.54	7.53	8.69	7.14	7.13	15	3.68	7.77	1.33	2.61	7.46	0	-3.13	3.13	0	-3	3	0	-2.29	2.29	0.62	-3.26	3.88	0	-2.49	2.49
1	55	181	85	25.9455	2	0	-1.13	0.11	6.91	8.49	12.69	2.05	4.07	6.15	11	17.54	3.18	3.96	-0.76	2.51	4.85	0.73	-2.22	2.95	-1.8	-4.15	2.35	-2.62	-3.33	0.71	0	-4.75	4.75	0	0	0
0	52	161	54	20.8325	2	0	-5.37	-7.15	-5.42	-0.5	9.33	0.63	1.39	4.2	12.1	12.94	6	8.54	9.62	12.6	3.61	1.98	0	1.98	1.65	-2.23	3.88	0	-2.88	2.88	1.42	-2.69	4.11	-2.26	-1.61	-0.65
1	69	178	70	22.0932	2	0	3.61	-3.18	0.29	0.4	8.18	3.08	4.75	3.16	6.1	13.07	-0.53	7.93	2.87	5.7	4.89	1.8	0.23	1.57	1.7	-1.77	3.47	0	-5.08	5.08	0.91	-3.53	4.44	-1.94	-4.51	2.57
0	61	154	50	21.0828	2	0	6.16	5.55	4.05	4.84	12.64	1.78	7.35	5.02	2.74	16.97	-4.38	1.8	0.97	-2.1	4.33	0	-1.63	1.63	-0.88	-3.76	2.88	0	0	0	0	0	0	0	0	0
0	67	156	56	23.0112	2	0	-2.15	-5.32	-7.24	0.39	0.97	0.81	7.7	1.44	3.73	13.82	2.96	13.02	8.68	3.34	12.85	3.13	0	3.13	1.3	-2.26	3.56	5.81	0	5.81	0	-3.31	3.31	0	0	0
1	61	172	73	24.6755	2	0	2.28	2.35	3.94	1.86	2.8	3.3	6.11	3.71	8.98	9.47	1.02	3.76	-0.23	7.12	6.67	0	-3.49	3.49	0	-3.87	3.87	-1.45	-3.65	2.2	6.22	1.19	5.03	0	-2.49	2.49
0	63	152	49	21.2084	2	0	1.13	0.33	1.33	7.41	0.31	3.93	7.85	9.34	6.59	4.39	2.8	7.52	8.01	-0.82	4.08	0.76	-1.03	1.79	0	-4.14	4.14	0	-4.06	4.06	0	-2.64	2.64	0	0	0
1	66	172	57	19.2672	2	0	1.5	4.25	8.23	9.44	9.74	6.88	5.74	10.73	11.13	12.65	5.38	1.49	2.5	1.69	2.91	0	-1.12	1.12	-2.84	-2.44	-0.4	-2.86	-3.6	0.74	0.94	-1.72	2.66	-1.51	-5.07	3.56
0	62	154	51	21.5045	2	0	0.12	4.58	1.8	4.29	4.59	2.54	3.77	11.77	16.77	18.92	2.42	-0.81	9.97	12.48	14.33	0.95	-0.85	1.8	-2.82	-4.64	1.82	0	-4.4	4.4	2.55	0	2.55	0.61	0	0.61
0	58	163	67	25.2174	2	0	2.19	5.47	8.58	9.84	1.99	0.24	8.38	6.29	9.3	12.19	-1.95	2.91	-2.29	-0.54	10.2	-2.97	-2.91	-0.06	-1.29	-2.11	0.82	-0.73	-2.17	1.44	0	-2.9	2.9	1.42	-1.66	3.08
0	62	157	62	25.1532	2	0	3.91	3.37	3.02	0.67	8.07	7.25	5.24	7.1	5.07	7.03	3.34	1.87	4.08	4.4	-1.04	0.67	-1.49	2.16	0.75	-2.42	3.17	3.57	0	3.57	1.71	-1.3	3.01	0.56	1.1	-0.54
0	60	156	47	19.313	2	0	2.15	4.94	3.89	8.22	7.11	10.06	10.62	10.54	11.19	12.25	7.91	5.68	6.65	2.97	5.14	0.9	-2.48	3.38	0	-2.99	2.99	1.16	-1.93	3.09	1.21	0	1.21	0	0	0
1	56	174	72	23.7812	2	0	0.09	2.55	2.94	4.2	7.24	1.71	2.51	4.54	4.45	8.22	1.62	-0.04	1.6	0.25	0.98	0	-1.05	1.05	2	0.33	1.67	-1.94	-4.64	2.7	0	-3.28	3.28	0	0	0
1	55	173	62	20.7157	2	0	0.77	-3.25	-7.97	7.05	3.14	11.86	9.97	8.28	12.72	13.26	11.09	13.22	16.25	5.67	10.12	0	-4.79	4.79	0.7	-6.58	7.28	1.6	-2.47	4.07	-1.53	-3.44	1.91	0	0	0
0	57	157	55	22.3133	2	0	-3.19	-4.09	-3.42	4.7	7.02	7.4	4.04	5.29	18.29	13.73	10.59	8.13	8.71	13.59	6.71	0	-2.38	2.38	0	-3.04	3.04	4.17	0	4.17	-1.71	-3.07	1.36	0	-2.25	2.25
1	45	172	64	21.6333	2	0	1.28	-0.93	1.88	0.97	5.39	8.43	5.21	8.39	12.36	24.04	7.15	6.14	6.51	11.39	18.65	0	-2.3	2.3	0	-3.15	3.15	-1.51	-3.68	2.17	1.12	-1.83	2.95	-2.04	-3.14	1.1
0	58	158	51	20.4294	2	0	2.8	6.44	6.65	4.72	3.08	7.33	10.54	8.21	16.91	12.17	4.53	4.1	1.56	12.19	9.09	0	-3.54	3.54	0	-4.2	4.2	-1.32	-3.17	1.85	0.81	-1.18	1.99	0	0	0
0	54	158	55	22.0317	2	0	3.4	7.72	1.99	-1.74	0.44	6.54	8.89	4.82	8.17	13.55	3.14	1.17	2.83	9.91	13.11	0	-1.1	1.1	1.34	-1.34	2.68	-0.54	-1.5	0.96	0	-1.25	1.25	0	0	0
0	54	165	51	18.7328	2	0	-0.67	-0.6	-4.04	-3.39	0.87	4.6	5.31	8.23	7.46	17.72	5.27	5.91	12.27	10.85	16.85	0	-3.2	3.2	0	-3.11	3.11	1.18	-2.75	3.93	2.04	-1.72	3.76	-1.96	-4.57	2.61
0	61	164	52	19.3337	2	0	0.24	-3.21	0.44	7.52	7.09	3.85	2.89	10.06	4.68	11.29	3.61	6.1	9.62	-2.84	4.2	2.25	0	2.25	0	-0.46	0.46	0.87	-3.54	4.41	1.08	-2.91	3.99	-2.33	-2.69	0.36
1	56	170	77	26.6436	2	0	-3.06	-1.03	1.46	2.75	0.24	4.64	3.52	5.73	10.22	13.72	7.7	4.55	4.27	7.47	13.48	-1.7	-2.26	0.56	-1.5	-3.69	2.19	0	-4.83	4.83	0	-2.97	2.97	0	-3.59	3.59
0	39	157	47	19.0677	2	0	2.83	1.93	4.73	9.19	4.99	1.25	6.81	5.04	15.76	11.66	-1.58	4.88	0.31	6.57	6.67	0.81	-1.17	1.98	-0.81	-3.18	2.37	-0.96	-2.8	1.84	-1.83	-3.9	2.07	0	-2.79	2.79
0	56	157	56	22.719	2	0	2.06	3.5	3.61	6.49	10.4	2.31	5.9	5.15	10.64	18.58	0.25	2.4	1.54	4.15	8.18	0	-1.17	1.17	0	-1.94	1.94	0.72	-2.17	2.89	0.78	0	0.78	0	-1.4	1.4
1	56	181	80	24.4193	2	0	1.76	0.68	0.88	8.87	2.55	3.63	6.79	9.43	13.09	11.14	1.87	6.11	8.55	4.22	8.59	-1.89	-2.74	0.85	-4.57	-6.53	1.96	-3.5	-5.9	2.4	0	-2.05	2.05	-0.55	-3.93	3.38
1	57	162	70	26.6728	4	0	0.67	0.56	2.4	2.96	5.89	4.63	8.08	9.74	14.56	5.35	3.96	7.52	7.34	11.6	-0.54	0	-2.27	2.27	0	-2.56	2.56	0	-1.88	1.88	0	-4.74	4.74	0	0	0
0	59	144	39	18.8079	4	0	4.31	4.79	6.13	2.35	5.37	5.87	11.34	9.53	10.78	9.49	1.56	6.55	3.4	8.43	4.12	0	-1.91	1.91	0	-1.62	1.62	0	0	0	2.55	0	2.55	0.98	0	0.98
0	56	158	60	24.0346	4	0	0.27	0	0.7	2.79	0.06	4.64	6.64	0.4	6.33	1.47	4.37	6.64	-0.3	3.54	1.41	0	0	0	0	0	0	2.29	0.79	1.5	0	0	0	0	0	0
0	56	159	49	19.3821	4	0	2.35	4.55	4.36	2.93	0.56	7.76	5	8.66	1.81	10.99	5.41	0.45	4.3	-1.12	10.43	0	0	0	0	-1.53	1.53	0	-2.14	2.14	5.15	3	2.15	0	-2.52	2.52
0	56	147	58	26.8407	4	0	-0.61	-1.91	-0.95	1.9	6.39	1.16	3.77	5.59	0.77	19.52	1.77	5.68	6.54	-1.13	13.13	3.64	-2.7	6.34	0	0	0	1.78	-2	3.78	4.18	1.23	2.95	0	0	0
0	55	160	44	17.1875	4	0	-4.94	-2.93	1.33	5.16	5.57	3.63	8.05	5.34	6.98	15.56	8.57	10.98	4.01	1.82	9.99	1.83	0	1.83	0	-2.13	2.13	0	0	0	4.23	0	4.23	2.58	1.57	1.01
0	59	152	46	19.91	4	0	-5.38	-5.14	1.03	2.69	3.08	4.22	1.85	10.11	3.78	2.39	9.6	6.99	9.08	1.09	-0.69	0	-1.9	1.9	0	0	0	0	0	0	2.92	2.82	0.1	0	0	0
1	59	171	60	20.5191	4	0	-1.02	-1.67	0.68	4.42	3.5	1.01	4.05	2.08	10.13	8.63	2.03	5.72	1.4	5.71	5.13	-1.54	-2.47	0.93	-2.12	-3.42	1.3	0	-3.21	3.21	2.18	-2.12	4.3	0	0	0
1	53	173	76	25.3934	4	0	2.09	8.33	8.16	8.95	2.71	8.24	9.76	8.18	9.59	4.2	6.15	1.43	0.02	0.64	1.49	2.25	0	2.25	-2.47	-3.82	1.35	0	-3.2	3.2	0	0	0	-1.49	0	-1.49
1	55	176	65	20.984	4	0	1.92	2.4	2.72	5.98	7.21	2.43	7.51	5.62	4.53	18.21	0.51	5.11	2.9	-1.45	11	0	0	0	0	-2.08	2.08	0.77	0	0.77	0	-4.4	4.4	0	0	0
1	64	174	68	22.46	4	0	2.95	4.01	6.72	9.11	5.98	6.58	8.9	13.11	9.99	9.18	3.63	4.89	6.39	0.88	3.2	0.75	0	0.75	0	-1.42	1.42	-2.24	-2.9	0.66	-1.28	-3.44	2.16	0	0	0
0	59	152	50	21.6413	4	0	1.03	-1.6	-1.79	2.14	5.17	2.33	6.75	6.64	4.27	2.09	1.3	8.35	8.43	2.13	-3.08	0	0	0	0	-3.32	3.32	0	-1.38	1.38	0	-0.84	0.84	0	0	0
1	52	168	63	22.3214	4	0	-4.26	2.2	4.11	9.19	3.1	5.07	13.55	13.66	13.68	13.35	9.33	11.35	9.55	4.49	10.25	0	-4.43	4.43	0	-3.04	3.04	0	-3.7	3.7	0	-2.01	2.01	-0.96	-4.02	3.06
0	54	152	51	22.0741	4	0	2.14	2.43	3.36	1.84	3.56	3.32	9.75	9.24	9.7	14.36	1.18	7.32	5.88	7.86	10.8	0	-2.88	2.88	0.87	-2.65	3.52	2.37	0	2.37	2.76	0	2.76	0	0	0
1	58	171	72	24.623	4	0	0.48	0.66	-2.04	2.8	9.04	2.44	4.14	3.6	6.25	13.08	1.96	3.48	5.64	3.45	4.04	1.58	0	1.58	0	-3.8	3.8	0	-3.47	3.47	0	-2.78	2.78	0	0	0
1	50	170	78	26.9896	4	0	-5.69	-5.16	-3.41	0.57	6.78	3.4	7.87	2.91	6.72	4.71	9.09	13.03	6.32	6.15	-2.07	0	-1.66	1.66	0	-1.99	1.99	0	0	0	0	0	0	0	0	0
0	59	159	56	22.151	4	0	-2.72	2.33	5.23	6.27	5.03	2.19	5.32	4.68	6.93	4.21	4.91	2.99	-0.55	0.66	-0.82	0	-2.25	2.25	0	-2.58	2.58	2.58	0	2.58	0	-2.53	2.53	0	-1.86	1.86
0	57	156	56	23.0112	4	0	0.2	1.08	5.56	9.4	4.3	8.97	5.79	9.42	7.18	8.83	8.77	4.71	3.86	-2.22	4.53	-1.44	-3.42	1.98	-1.41	-4.48	3.07	-0.94	-3.04	2.1	0	0	0	0	0	0
0	61	151	52	22.806	4	0	-6.14	-1.19	2.62	4.15	7.53	0.42	1.1	6.39	13.46	16.16	6.56	2.29	3.77	9.31	8.63	2.62	0	2.62	-2.26	-6.36	4.1	-4.39	-7.73	3.34	-4.19	-4.82	0.63	0	-2.35	2.35
0	61	159	62	24.5243	4	0	-0.46	-0.43	1.13	3.56	0.03	3.8	2.46	2.73	1.85	11.43	4.26	2.89	1.6	-1.71	11.4	0	0	0	0	-2.65	2.65	-1.28	-6.33	5.05	0	-3.45	3.45	0	-2.37	2.37
1	46	170	70	24.2215	4	0	0.94	1.96	0	1.32	5.66	8.61	5.22	0.56	9.22	19.15	7.67	3.26	0.56	7.9	13.49	0	-2.33	2.33	0	-2.72	2.72	1.18	-1.9	3.08	0	-4.72	4.72	0	0	0
1	46	174	78	25.763	4	0	0.1	4.55	4.79	4.12	8.02	0.62	3.47	7.16	6.6	17.96	0.52	-1.08	2.37	2.48	9.94	0	0	0	0	-4.27	4.27	0	-1.85	1.85	0	-2.11	2.11	0	-3.02	3.02
1	60	176	78	25.1808	4	0	1.73	7.98	5.62	4.29	6.43	5.83	7.79	7.04	4.53	11.1	4.1	-0.19	1.42	0.24	4.67	-3.19	-4.8	1.61	0	-3.31	3.31	-1.56	-2.29	0.73	0	-2.56	2.56	-2.13	-3.92	1.79
1	52	178	80	25.2493	4	0	5.48	4.36	8.07	5.42	13.99	5.32	6.84	8.07	10.33	17.26	-0.16	2.48	0	4.91	3.27	0	0	0	-1.35	-1.54	0.19	-3.31	-3.45	0.14	0	0	0	0	0	0
0	57	170	62	21.4533	4	0	-3.41	-2.83	-0.88	4.65	11.99	3.94	2.33	8.91	7.51	16.33	7.35	5.16	9.79	2.86	4.34	0	-2.8	2.8	0	-3.45	3.45	0	-3.31	3.31	0	-4.53	4.53	0	-2.73	2.73
1	49	168	68	24.093	4	0	-1.38	1.03	5.1	10.63	12.6	-1.55	4.69	6.5	13.96	13.67	-0.17	3.66	1.4	3.33	1.07	0	0	0	-0.85	-1.95	1.1	-1.8	-2.23	0.43	-4.13	-5.4	1.27	-5.74	-3.17	-2.57
1	39	173	85	28.4005	4	0	1.86	5.32	6.34	8.94	13.2	9.23	10.06	11.69	4.87	14.49	7.37	4.74	5.35	-4.07	1.29	0	-2.6	2.6	-1.96	-2.84	0.88	0	-3.24	3.24	0	0	0	0	0	0
0	62	150	41	18.2222	4	0	0.54	1.59	7.14	9.19	13.09	2.8	7.9	8.89	11.09	14.58	2.26	6.31	1.75	1.9	1.49	0	-2.16	2.16	-0.96	-4.01	3.05	0	-2.27	2.27	0.78	-0.98	1.76	0	-2.36	2.36
1	71	170	69	23.8754	4	0	2.63	4.07	8.12	7.54	8.53	4.37	9.64	5	12.65	17.26	1.74	5.57	-3.12	5.11	8.73	0	-3.69	3.69	-1.06	-7.36	6.3	0	-4.22	4.22	0	-2.55	2.55	0	0	0
1	48	169	83	29.0606	4	0	0.46	2.09	6.51	10.76	6.63	7.46	8.66	10.77	11.41	12.89	7	6.57	4.26	0.65	6.26	0	-1.67	1.67	0	-2.21	2.21	0	-2.12	2.12	0	0	0	0	0	0
1	69	170	64	22.1453	4	0	4.89	4.28	5.36	4.02	3.73	7.24	8.7	8.63	3.53	6.99	2.35	4.42	3.27	-0.49	3.26	-2.28	-4.73	2.45	-1.73	-4.98	3.25	-3.09	-6.11	3.02	0	-3.2	3.2	-2.84	-4.75	1.91
1	65	176	82	26.4721	4	0	-1.49	1.2	1.59	0.57	5.89	6.19	8.87	7.43	8.19	14.92	7.68	7.67	5.84	7.62	9.03	0	-3.97	3.97	-1.68	-3.63	1.95	0.6	-1.65	2.25	1.74	-3.07	4.81	0	0	0
1	83	160	64	25	4	0	1.3	0.95	0.38	1.69	2.77	9.32	6.96	5.64	2	11.7	8.02	6.01	5.26	0.31	8.93	1.85	-3.07	4.92	-1.07	-5.21	4.14	-5.57	-6.64	1.07	-3.71	-6.02	2.31	0	0	0
1	57	167	64	22.9481	4	0	1.49	4.09	1.86	5.63	3.62	5.09	7	7.86	5.43	13.47	3.6	2.91	6	-0.2	9.85	0	-3.06	3.06	-3.68	-3.71	0.03	-1.02	-2.17	1.15	-0.56	-3.69	3.13	-1.4	-2.21	0.81
1	49	181	104	31.7451	4	0	-0.32	1.66	6.27	7	9.27	5.88	1.84	5.57	11.78	20.42	6.2	0.18	-0.7	4.78	11.15	1.03	-3.8	4.83	0	-4.7	4.7	-2.78	-4.63	1.85	0	-1.25	1.25	-2.83	-2.81	-0.02
0	57	159	44	17.4044	6	0	1.8	5.23	3.39	-1.87	3.02	3.68	6.59	7.74	-2.08	6.69	1.88	1.36	4.35	-0.21	3.67	0	0	0	0	0	0	0	0	0	5.14	4.4	0.74	-3.56	-3.63	0.07
1	59	171	66	22.571	6	0	1.71	4.58	8.92	8.96	6.45	4.51	8.67	6.6	9.49	2.45	2.8	4.09	-2.32	0.53	-4	0	-1.14	1.14	0	-2.06	2.06	0	-1.3	1.3	0	0	0	0	0	0
0	55	157	72	29.2101	6	0	-1.29	-2.74	1.57	-0.87	5.47	2.52	6.65	8.12	5.78	9.32	3.81	9.39	6.55	6.65	3.85	2.92	-1.35	4.27	1.07	-2.23	3.3	0	-2.4	2.4	1.79	0	1.79	0	0	0
1	52	168	84	29.7619	6	0	0.89	1.12	3.57	10.46	7.24	1.51	5.79	10.12	7.6	13.52	0.62	4.67	6.55	-2.86	6.28	0.76	0	0.76	-2.55	-4.94	2.39	-1.8	-4.41	2.61	0	-3.68	3.68	0	0	0
0	53	155	89	37.0447	6	0	-1.32	1.69	4.66	7.64	14.03	0.1	6.57	4.98	5.04	7.94	1.42	4.88	0.32	-2.6	-6.09	1.51	0	1.51	0	-2.57	2.57	0	-2.25	2.25	1.33	0	1.33	0	0	0
0	58	161	56	21.6041	6	0	0.15	1.16	0.49	4.04	9.29	0.97	2.58	6.24	1.41	5.69	0.82	1.42	5.75	-2.63	-3.6	0	0	0	0	0	0	-1.63	-2.75	1.12	0	0	0	0	0	0
1	50	169	81	28.3604	6	0	3.9	5.57	2.24	3.06	8.93	4.88	6.15	8.59	16.45	9.89	0.98	0.58	6.35	13.39	0.96	0	-1.62	1.62	1.01	-4.65	5.66	0	-3.25	3.25	0	0	0	0	0	0
0	47	162	49	18.6709	6	0	-3.56	-1.36	0.86	1.02	0.96	9.42	8.7	6.87	9.91	9.49	12.98	10.06	6.01	8.89	8.53	0.76	0	0.76	-1.07	-3.5	2.43	-2.06	-5.52	3.46	0	-3.42	3.42	0	0	0
1	54	167	68	24.3824	6	0	-0.47	1.45	0.3	5.99	9.19	0.44	5.29	9.69	8.62	15.24	0.91	3.84	9.39	2.63	6.05	0	-3.74	3.74	-1.92	-6.05	4.13	-3.33	-5.05	1.72	0	-5.19	5.19	0	0	0
1	52	170	83	28.7197	6	0	-1.36	-3.54	6.97	3.31	4.92	2.82	6.83	6.07	8.01	9.29	4.18	10.37	-0.9	4.7	4.37	-2.38	-3.07	0.69	-2.4	-4.29	1.89	0	-4.52	4.52	0.93	0	0.93	0	0	0
1	36	170	69	23.8754	6	0	-0.44	0.27	4.83	9.2	2.34	10.23	4.26	7.8	12.71	6.25	10.67	3.99	2.97	3.51	3.91	0	-4.02	4.02	0	-2.92	2.92	0	-2.78	2.78	-2.98	-3.08	0.1	0	0	0
1	61	176	96	30.9917	6	0	2.48	2.63	3.99	4.11	6.37	7.21	6.92	7.37	8.65	8.75	4.73	4.29	3.38	4.54	2.38	0	-2.9	2.9	-0.62	-3.63	3.01	0	-2.99	2.99	-0.87	-4.22	3.35	0	0	0
1	55	181	77	23.5036	6	0	1.67	3.68	5.06	6.75	10.28	8.01	8.77	8.88	6.72	13.9	6.34	5.09	3.82	-0.03	3.62	0	-2.36	2.36	-2.09	-4.04	1.95	-1.25	-3.15	1.9	0	0	0	0	0	0
0	53	159	68	26.8977	6	0	2.79	3.28	2.23	0.94	0.05	6	7.38	1.84	4.21	2.23	3.21	4.1	-0.39	3.27	2.18	0	-2.33	2.33	0	-2.47	2.47	0	-1.64	1.64	0	-1.47	1.47	0	0	0
0	51	152	53	22.9398	6	0	1.26	5.59	6.58	10.84	2.87	0.56	11.13	10.24	11.93	13.91	-0.7	5.54	3.66	1.09	11.04	1.51	0	1.51	0	-4.19	4.19	0	-3.97	3.97	0	-3.13	3.13	0	0	0
0	46	155	62	25.8065	6	0	0.86	2.64	3.89	4.47	5.29	0.31	4.62	10.72	6.9	16.16	-0.55	1.98	6.83	2.43	10.87	0	0	0	-1.85	-3.01	1.16	0	-3.66	3.66	1.87	0	1.87	0	0	0
0	42	155	44	18.3143	6	0	-3.72	-2.3	-3.07	-3.47	2.78	7.56	10.09	9.65	9	6.39	11.28	12.39	12.72	12.47	3.61	0	0	0	0	-1.95	1.95	0	-2.24	2.24	1.38	0	1.38	0	0	0
1	48	174	69	22.7903	6	0	-2.17	-1.54	-2.95	-2.03	2.24	1.03	10.38	6.66	17.32	11.27	3.2	11.92	9.61	19.35	9.03	0	-2.69	2.69	-0.75	-3.1	2.35	0	-2.45	2.45	-2.54	-4.44	1.9	-2.18	-3.66	1.48
1	60	171	64	21.8871	6	0	1	3.11	4.25	4.43	8.48	8.85	8.6	9.46	10.04	14.2	7.85	5.49	5.21	5.61	5.72	0	-3.01	3.01	0	-2.53	2.53	0	-2.6	2.6	0	0	0	0	0	0
0	55	159	57	22.5466	6	0	2.45	7.43	4.51	2.82	5.1	4.41	8.24	5.71	8.11	10.18	1.96	0.81	1.2	5.29	5.08	0	-1.79	1.79	0	-2.86	2.86	2.93	0	2.93	0	0	0	-2.84	-3.33	0.49
1	62	165	65	23.8751	6	0	-3.91	-4.47	0.05	2.49	15.87	3.56	3.26	6.72	11.15	24.93	7.47	7.73	6.67	8.66	9.06	4.06	0	4.06	-1.34	-7.69	6.35	-1.16	-6.17	5.01	-3.52	-7.42	3.9	-0.86	-2.67	1.81
1	74	162	56	21.3382	6	0	-1.65	1.78	3.1	7.24	12.06	3.42	5.62	6.11	15.72	10.52	5.07	3.84	3.01	8.48	-1.54	0	-4.04	4.04	-1.25	-4.59	3.34	1.38	-1.08	2.46	0.74	-4.01	4.75	1.6	0	1.6
1	45	161	55	21.2183	6	0	1.91	0.75	1.67	-2.39	9.84	8.98	11.12	6.5	9.69	11.77	7.07	10.37	4.83	12.08	1.93	0	-3.45	3.45	0.89	-1.57	2.46	0	-1.76	1.76	0.91	-3.95	4.86	0	0	0
1	51	175	77	25.1429	6	0	0.15	0.5	3.01	6.16	8.02	1.53	5.76	3.49	9	14.36	1.38	5.26	0.48	2.84	6.34	0	-3.23	3.23	0	-5.16	5.16	0	-3.82	3.82	0	-3.31	3.31	-4.05	-5.98	1.93
0	66	155	47	19.563	6	0	1.43	5.6	7.45	8.17	2.7	4.62	8.98	8.06	9.85	4.54	3.19	3.38	0.61	1.68	1.84	-0.51	-1.45	0.94	-0.67	-2.7	2.03	-1.38	-0.57	-0.81	1.13	0	1.13	0	0	0
1	59	170	66	22.8374	8	0	1.77	5.36	8.99	1.14	2.01	7.24	10.03	9.47	0.91	4.86	5.47	4.67	0.48	-0.23	2.85	0	-3.04	3.04	-3.36	-4	0.64	-3.41	-3.74	0.33	-4.25	-5.04	0.79	8.45	7.07	1.38
1	54	162	74	28.1969	8	0	7.34	3.97	2.17	5.03	2.04	11.84	7.05	4.8	9.57	1.78	4.5	3.08	2.63	4.54	-0.26	0	-1.16	1.16	0	-1.38	1.38	0	-1.54	1.54	-2.25	-3.37	1.12	-4.53	-6.84	2.31
1	56	163	67	25.2174	8	0	3.09	4.36	6.73	-0.63	-2.73	7.98	7.72	7.08	3.7	0.86	4.89	3.36	0.35	4.33	3.59	0	-1.24	1.24	0	-1.44	1.44	-1.65	-2.65	1	8.12	5.02	3.1	0	0	0
1	48	163	71	26.7229	8	0	-0.19	-1.52	4.35	3.37	6.05	2.81	9.11	8.59	7.34	9.13	3	10.63	4.24	3.97	3.08	0	-1.65	1.65	0	-2.11	2.11	0	-2.28	2.28	-1.88	-3.33	1.45	-2.26	-2.92	0.66
0	54	160	53	20.7031	8	0	-0.96	2.08	5.3	5.7	6.8	4.2	8.47	10.74	10.07	16.72	5.16	6.39	5.44	4.37	9.92	1.83	0	1.83	0	-1.72	1.72	0	-3.16	3.16	0	-2.25	2.25	2.46	0	2.46
0	54	159	66	26.1066	8	0	-3.28	-0.71	4.06	2.46	9.05	5.5	8.36	8.41	7.84	12.08	8.78	9.07	4.35	5.38	3.03	0	-3.97	3.97	0	0	0	0	0	0	2.85	1.26	1.59	0	0	0
0	38	156	55	22.6003	8	0	-3.61	-5.38	0.38	0.89	0.4	1.28	5.12	9.34	11.45	8.84	4.89	10.5	8.96	10.56	8.44	0	-2.13	2.13	0	-2.84	2.84	0	0	0	2.58	0	2.58	0	-2.04	2.04
0	54	165	48	17.6309	8	0	-0.24	-0.13	3.04	7.13	10.55	2.31	4.11	5.96	10.63	15.66	2.55	4.24	2.92	3.5	5.11	0	-2.33	2.33	0	-3.51	3.51	0	-3.06	3.06	1.9	0	1.9	0	0	0
0	58	155	49	20.3954	8	0	-1.31	-2.09	-1.34	4.25	6.82	2.07	1.95	3.13	6.5	13.52	3.38	4.04	4.47	2.25	6.7	0.86	0	0.86	-1.68	-2.89	1.21	1.21	0	1.21	-1.03	-1.78	0.75	0	0	0
1	56	168	70	24.8016	8	0	0.39	3.61	4.37	5.76	9.17	4.54	5.75	4.01	6.63	17.26	4.15	2.14	-0.36	0.87	8.09	0	-2.89	2.89	1.09	-1.93	3.02	-0.74	-3.05	2.31	0	-1.8	1.8	0	-2.51	2.51
0	57	155	58	24.1415	8	0	-3.96	-3.16	-1.36	-1.6	0.43	11.94	7.77	13.56	-5.16	1.31	15.9	10.93	14.92	-3.56	0.88	0	-2.99	2.99	0.73	-3.28	4.01	4.34	0	4.34	10.58	10.1	0.48	0	0	0
0	57	159	53	20.9644	8	0	-0.78	-2.9	-2.04	-3.57	5.27	2.27	3.87	6.78	8.96	15.6	3.05	6.77	8.82	12.53	10.33	1.02	0	1.02	0	-1.99	1.99	0	-2.21	2.21	2.26	0.82	1.44	0.98	0	0.98
1	56	170	74	25.6055	8	0	-2.26	-2.39	2.81	3.83	3.45	1.17	5.32	7.29	12.17	12.37	3.43	7.71	4.48	8.34	8.92	0	-3.88	3.88	-1.85	-4.62	2.77	0	-3.6	3.6	1.85	-2.7	4.55	0	0	0
0	59	148	52	23.74	8	0	0.87	-2.44	-6.58	-2.87	9.06	1.58	2.86	6.09	7.45	13.05	0.71	5.3	12.67	10.32	3.99	0	0	0	0	-5.33	5.33	0	-3.61	3.61	0	-1.55	1.55	0	0	0
1	70	166	64	23.2254	8	0	3.17	5.34	4.33	4.35	12.01	1.54	3.09	5.32	4.86	15.51	-1.63	-2.25	0.99	0.51	3.5	-0.5	-0.92	0.42	-1.95	-5.36	3.41	2.24	0	2.24	0	-3.72	3.72	-3.11	-3.73	0.62
1	59	170	75	25.9516	8	0	-1.52	0.68	-0.83	0.93	12.05	5.23	6.51	9.17	14.14	20.94	6.75	5.83	10	13.21	8.89	0	-3.78	3.78	-1.66	-5.45	3.79	0	-7.09	7.09	0	-4.78	4.78	0	0	0
1	68	174	78	25.763	8	0	0.05	0.96	3.01	5.58	10.69	4.57	1.52	8.24	8.07	11.67	4.52	0.56	5.23	2.49	0.98	1.92	-2.02	3.94	-0.79	-4.64	3.85	-1.71	-4.51	2.8	-0.89	-3.99	3.1	0	0	0
1	63	162	59	22.4813	8	0	0.4	0.77	3.65	6.29	5.03	5.87	6.96	13.91	11.63	14.39	5.47	6.19	10.26	5.34	9.36	0	-2.79	2.79	0	-3.29	3.29	0	-5.68	5.68	0.82	-2.55	3.37	-1.89	-2.92	1.03
1	49	175	95	31.0204	8	0	-1.97	-2.58	6.44	10.64	18.56	4.58	9.26	8.89	14.72	22.11	6.55	11.84	2.45	4.08	3.55	-1.68	-2.84	1.16	-2.98	-4.64	1.66	-3.74	-2.82	-0.92	0	-3.7	3.7	0	0	0
0	51	164	58	21.5645	8	0	-2.97	-1.77	3.27	7.36	13.56	4.89	4.78	7.53	8.14	11.59	7.86	6.55	4.26	0.78	-1.97	0	-1.73	1.73	-1.13	-1.5	0.37	-2.08	-2.41	0.33	-3.04	-1.91	-1.13	0	-1.86	1.86
1	42	172	60	20.2812	8	0	-0.78	0.3	3.44	1.83	6.87	6.44	6.86	5.24	6.95	9.1	7.22	6.56	1.8	5.12	2.23	0	-3.86	3.86	0	-2.78	2.78	-1.73	-4.09	2.36	-0.73	-2.65	1.92	0	0	0
0	66	150	55	24.4444	8	0	3.97	9.8	6.3	0.86	7.97	1.65	8.83	9.99	12.31	12.38	-2.32	-0.97	3.69	11.45	4.41	0	-3.46	3.46	0	-2.38	2.38	1.19	-1.63	2.82	0.71	-1.53	2.24	0	0	0
1	59	167	66	23.6652	10	0	6.5	6.84	8.16	4.54	17	7.95	10.54	11.77	4.96	21.6	1.45	3.7	3.61	0.42	4.6	-1.98	-3.36	1.38	-1.4	-3.76	2.36	-1.96	-2.4	0.44	3.99	0	3.99	0	0	0
1	59	173	73	24.3911	10	0	0.58	4.17	3.81	1.54	7.61	7.59	9.88	5.25	4.56	7.08	7.01	5.71	1.44	3.02	-0.53	0	0	0	0	0	0	3.38	2.04	1.34	0	0	0	3.9	0	3.9
0	47	163	109	41.0253	10	0	0	1.39	3.55	-0.93	1.51	2.57	2.44	3.79	3.41	4.75	2.57	1.05	0.24	4.34	3.24	0	-1.11	1.11	0	-2.8	2.8	0	0	0	0	0	0	-3.35	-3.54	0.19
1	43	168	83	29.4076	10	0	0.17	0.3	8.31	11.18	11.52	5.61	10.58	10.16	10.74	8.56	5.44	10.28	1.85	-0.44	-2.96	0	0	0	0	0	0	-1.98	-3.07	1.09	0	0	0	0	0	0
1	56	171	56	19.1512	10	0	-1.16	0.03	2.27	4.93	5.43	1.23	5.05	4.22	6.43	5.12	2.39	5.02	1.95	1.5	-0.31	0	-4.63	4.63	0	-2.01	2.01	2.02	0	2.02	2.2	0.76	1.44	-2.31	-4.61	2.3
1	59	168	64	22.6757	10	0	-1.65	3.85	6.14	8.22	8.39	3.68	12.31	9.02	6.39	9.94	5.33	8.46	2.88	-1.83	1.55	-1.42	-4.26	2.84	-2.69	-4.84	2.15	-2.57	-6	3.43	0	-2.36	2.36	0	0	0
0	60	158	55	22.0317	10	0	0	0.69	0.63	6.34	0.28	4.43	4.3	3.84	4.4	10.65	4.43	3.61	3.21	-1.94	10.37	0	-1.67	1.67	2.24	-1.71	3.95	0	-1.26	1.26	0	-1.88	1.88	-2.59	-3.24	0.65
1	47	169	60	21.0077	10	0	1.49	2.93	2.3	5.86	9.72	1.02	6.67	7.81	3.96	19.2	-0.47	3.74	5.51	-1.9	9.48	0	0	0	0	-5.3	5.3	0	-3.87	3.87	0	0	0	0	0	0
1	55	172	84	28.3937	10	0	-2.44	1.04	0.75	1.68	7.97	7.27	8.18	8.46	11.85	15.59	9.71	7.14	7.71	10.17	7.62	0	-2.84	2.84	0	-3.67	3.67	2.38	0	2.38	1.7	1.48	0.22	0	0	0
1	54	175	65	21.2245	10	0	-4.72	-1.83	-2.57	-5.93	4.91	2.78	6.81	10.44	11.81	11.03	7.5	8.64	13.01	17.74	6.12	1.27	-1.54	2.81	0	-3.4	3.4	0	-4.41	4.41	2.34	-0.78	3.12	0	-2.32	2.32
1	59	169	72	25.2092	10	0	3.72	3.13	0.26	4.84	7.57	2.04	5.38	4.64	11.48	11.66	-1.68	2.25	4.38	6.64	4.09	0	-2.17	2.17	-0.65	-3.49	2.84	0	-2.23	2.23	0	-2.88	2.88	0	0	0
0	54	155	55	22.8928	10	0	0.44	2.16	0.94	2.78	9.97	10.54	12.96	10.04	8.69	17.88	10.1	10.8	9.1	5.91	7.91	0	-2.18	2.18	0	-4.27	4.27	1.39	-2.23	3.62	0.87	-1.13	2	0	-3.95	3.95
0	70	148	61	27.8488	10	0	0.41	2.93	4.37	3.61	6.8	0.9	6.16	6.29	4.9	6.95	0.49	3.23	1.92	1.29	0.15	0	-5.19	5.19	-4.13	-6.47	2.34	3.41	0	3.41	-0.89	-4.11	3.22	0	0	0
0	55	161	66	25.462	10	0	5.79	11.84	5.95	-9.42	1.51	7.81	13.56	5.05	-8.9	3.49	2.02	1.72	-0.9	0.52	1.98	0	-2.11	2.11	0	-1.41	1.41	0.98	1.93	-0.95	12.5	8.13	4.37	0	-2.09	2.09
1	60	160	57	22.2656	10	0	1.14	0.67	3.21	2.67	7.77	0.12	2.86	4.86	6.88	13.87	-1.02	2.19	1.65	4.21	6.1	0	0	0	0	-2.99	2.99	-2.9	-5.4	2.5	0	-4.81	4.81	0	0	0
1	56	165	64	23.5078	10	0	7.84	10.6	13.62	10.51	9.82	4.46	11.95	10.09	7.37	19.24	-3.38	1.35	-3.53	-3.14	9.42	-0.82	-2.58	1.76	-2	-2.09	0.09	-1.52	-4.62	3.1	0	-1.66	1.66	-2.44	-5.19	2.75
1	62	176	86	27.7634	10	0	7.52	6.93	5.54	6.11	4	2.74	10.61	5.36	11.03	13.53	-4.78	3.68	-0.18	4.92	9.53	0	0	0	0	-3.94	3.94	0	-3.52	3.52	1.49	-2.71	4.2	0	0	0
1	50	174	68	22.46	10	0	-5.29	-3.52	2.29	10.01	5.85	0.88	6.4	6.39	11.53	21.61	6.17	9.92	4.1	1.52	15.76	1.49	-4.11	5.6	0	-4.51	4.51	-0.78	-3.66	2.88	-2.11	-3.26	1.15	-2.05	-1.23	-0.82
0	59	153	59	25.204	12	0	3.12	6.05	8.05	-1.63	5.12	4.14	7.5	11.54	0.87	16.99	1.02	1.45	3.49	2.5	11.87	0	0	0	0	-1.72	1.72	0	0	0	7.08	6.01	1.07	0	-2.85	2.85
1	59	173	71	23.7228	12	0	-1.66	-0.37	1.03	0.18	8.38	2.37	5.04	7.74	11.29	13.66	4.03	5.41	6.71	11.11	5.28	0	-1.9	1.9	0	-3.7	3.7	0	-2.48	2.48	0	0	0	0	-3.69	3.69
1	60	175	79	25.7959	12	0	0.89	3.67	3.79	4.55	10.25	2.59	0.96	4.29	9.63	16.38	1.7	-2.71	0.5	5.08	6.13	-2.32	-2.5	0.18	-3.27	-5.46	2.19	0	-2.03	2.03	2.58	0	2.58	0	-1.56	1.56
1	46	174	94	31.0477	12	0	4.71	4.55	3.43	5.1	8.66	1.46	3.63	6.07	4.31	11.41	-3.25	-0.92	2.64	-0.79	2.75	0	-3.58	3.58	0	0	0	0	0	0	0	0	0	0	0	0
0	52	171	59	20.1771	12	0	-3.37	2.11	2.24	2.95	5.72	2.53	7.15	8.69	10.86	12.48	5.9	5.04	6.45	7.91	6.76	0	0	0	0	-2.01	2.01	0	-2.65	2.65	-1.75	-2.45	0.7	0	0	0
0	47	155	57	23.7253	12	0	-5.09	-2.74	0.35	1.15	-5.29	8.97	8.76	8.8	2.76	3.52	14.06	11.5	8.45	1.61	8.81	0	-3.6	3.6	-1.14	-6.22	5.08	0	-3.39	3.39	7.68	4.34	3.34	3.03	0	3.03
0	42	158	101	40.4583	12	0	-3.6	3.27	4.41	5.53	1.26	2.55	3.88	10.34	6.34	7.28	6.15	0.61	5.93	0.81	6.02	0	-3.77	3.77	0	-4.59	4.59	-1.93	-5.13	3.2	0	0	0	0	-3.71	3.71
1	49	172	67	22.6474	12	0	0.28	0.41	0.38	3.08	3.46	4.05	8.56	8.25	10.23	9.29	3.77	8.15	7.87	7.15	5.83	0	-1.3	1.3	0	-3.2	3.2	0	-4.29	4.29	0	-4.12	4.12	-2.01	-7.46	5.45
0	52	154	74	31.2026	12	0	-1.38	0.79	0.15	4.33	3.67	4.44	9.33	4.41	8.55	5.7	5.82	8.54	4.26	4.22	2.03	1.77	0	1.77	0	-3.25	3.25	-1.37	-3.69	2.32	0	-3.46	3.46	0	0	0
0	59	158	52	20.83	12	0	-3.68	0.7	1.4	3.87	0.69	0.81	2.8	7.47	11.78	11.69	4.49	2.1	6.07	7.91	11	0	0	0	0	-1.75	1.75	0	-3.48	3.48	0	0	0	1.22	0	1.22
0	54	155	48	19.9792	12	0	2.03	2.28	3.25	8.68	3.04	1.7	4.86	7.08	11.56	4.16	-0.33	2.58	3.83	2.88	1.12	0	-3.68	3.68	0	-2.53	2.53	7.49	3.55	3.94	0	0	0	0	0	0
1	49	174	82	27.0842	12	0	0.09	0.06	2.45	0.24	2.32	7.12	8.57	9.64	10.93	15.1	7.03	8.51	7.19	10.69	12.78	0	-5.65	5.65	0	-5.72	5.72	0	-3.83	3.83	0	0	0	0	0	0
1	49	165	58	21.3039	12	0	0.41	1.14	4.7	6.12	5.18	3.06	3.33	8.93	12.05	6.65	2.65	2.19	4.23	5.93	1.47	1.77	0	1.77	1.3	-2.63	3.93	-0.83	-3.61	2.78	-1.52	-2.85	1.33	-3.83	-4.89	1.06
1	49	176	69	22.2753	12	0	2.44	1.37	4.5	3.17	3.86	3.52	7.69	7.96	5.4	8.25	1.08	6.32	3.46	2.23	4.39	0	-1.79	1.79	0	-1	1	0	-3.3	3.3	2.49	0	2.49	0	0	0
0	48	155	47	19.563	12	0	-0.74	1.04	-2.94	2.62	7.32	1.3	6.74	4.27	5.39	7.52	2.04	5.7	7.21	2.77	0.2	0.89	-1.6	2.49	0	-2.79	2.79	0	-1.3	1.3	0.53	0	0.53	0	0	0
0	57	158	47	18.8271	12	0	0.7	0.34	-1.13	3.62	9.19	3.41	4.01	3.78	10.04	15.92	2.71	3.67	4.91	6.42	6.73	0	0	0	0	-3.13	3.13	5.68	1.36	4.32	0.62	-2.71	3.33	0	0	0
1	58	175	74	24.1633	12	0	2.83	0.23	1.85	5.86	4.68	2.88	6.88	10.47	9.93	8.62	0.05	6.65	8.62	4.07	3.94	0	-5.01	5.01	0	-2.46	2.46	1.54	0	1.54	-0.62	0	-0.62	0	0	0
1	59	170	70	24.2215	14	0	0.55	6.51	7.86	2.13	5.25	5.89	10.81	10.75	5.43	13.67	5.34	4.3	2.89	3.3	8.42	0	-2.49	2.49	-4.03	-4.32	0.29	-0.99	-2.81	1.82	6.87	5.71	1.16	0	0	0
0	60	155	58	24.1415	14	0	-0.67	5.05	2.13	3.94	3.71	0.81	4.43	7.66	6.14	5.95	1.48	-0.62	5.53	2.2	2.24	0	-3.67	3.67	-3.69	-6.21	2.52	6.03	2.04	3.99	2.4	-0.54	2.94	0	0	0
1	49	171	79	27.0169	14	0	1.64	1.5	5.15	1.01	4.25	3.67	5.12	10.01	4.07	7.58	2.03	3.62	4.86	3.06	3.33	0.77	-1.27	2.04	0.75	-1.44	2.19	-1.42	-3.82	2.4	3.43	-1.93	5.36	-1.01	-2.26	1.25
1	49	174	105	34.6809	14	0	3.21	2.04	7.04	2.77	3.31	0.74	1.78	5.06	5.76	13.55	-2.47	-0.26	-1.98	2.99	10.24	0	0	0	0	-3.76	3.76	0	-1.88	1.88	0	-4.52	4.52	0	0	0
1	57	169	65	22.7583	14	0	0.23	-0.87	4.38	2.39	6.75	3.88	5.4	8.32	8.32	4.83	3.65	6.27	3.94	5.93	-1.92	0.72	0	0.72	0	-2.37	2.37	-4.99	-5.16	0.17	0	-3.61	3.61	-6.19	-4.13	-2.06
0	71	154	63	26.5643	14	0	-2.1	-0.86	1.16	7.59	11.21	1.95	8.44	5.82	11.51	15.56	4.05	9.3	4.66	3.92	4.35	1.38	0.68	0.7	0	-1.76	1.76	1.92	0	1.92	0	0	0	0	0	0
0	50	158	56	22.4323	14	0	-1.54	-7.6	-4.44	-7.09	0.22	5.42	3.98	7.21	7.18	6.32	6.96	11.58	11.65	14.27	6.1	2.39	-1.4	3.79	1.01	-3.55	4.56	1.21	-3.36	4.57	3.34	-1.14	4.48	0	0	0
0	63	154	53	22.3478	14	0	3.14	8.45	4.81	1.11	2.38	8.45	8.17	6.2	5.26	2.76	5.31	-0.28	1.39	4.15	0.38	0	-1.37	1.37	0	-0.88	0.88	1.08	0	1.08	2.35	2.13	0.22	-1.27	-1.84	0.57
1	62	159	62	24.5243	14	0	3.04	-6	1.73	3.47	2.99	6.53	9.57	5.98	11.03	11.43	3.49	15.57	4.25	7.56	8.44	0	0	0	0	-2.17	2.17	0	-2.86	2.86	0	-3.28	3.28	0	-2.19	2.19
1	51	165	60	22.0386	16	0	-1.62	3.17	5.72	10.1	8.2	3.27	7.38	9.83	11.92	11.81	4.89	4.21	4.11	1.82	3.61	0	0	0	0	-1.77	1.77	0	-1.52	1.52	0	0	0	0	-2.87	2.87
1	47	180	77	23.7654	16	0	-2.63	-4.49	-7.22	-8.06	6.29	3.23	2.54	-1.06	6.62	12.29	5.86	7.03	6.16	14.68	6	4.34	-2.64	6.98	0.96	-5.45	6.41	4.15	-2.95	7.1	0	-2.51	2.51	-1.74	-2.91	1.17
1	57	178	65	20.5151	16	0	1.08	-1.22	-1.04	2.13	3.89	1.6	4.67	9.94	4.05	10.91	0.52	5.89	10.98	1.92	7.02	0	0	0	0	0	0	5.16	2.59	2.57	0	0	0	0	0	0
1	62	173	78	26.0617	16	0	-2.47	-2.24	1.12	9.05	9.5	6.04	7.71	6.95	11.66	15.97	8.51	9.95	5.83	2.61	6.47	1.58	-3.39	4.97	0	-3.9	3.9	-1.8	-7.49	5.69	-1.58	-4.24	2.66	0	0	0
1	58	157	77	31.2386	16	0	1.89	5.41	9.29	9.38	2.95	5.46	10.59	10.72	14.74	7.65	3.57	5.18	1.43	5.36	4.7	0	-1.3	1.3	-1.77	-3.91	2.14	-2.39	-4.58	2.19	3.43	0	3.43	0	0	0
0	52	150	49	21.7778	18	0	-4.07	-0.59	-3.3	-1.93	-1.1	4.21	8.6	5.71	3	8.35	8.28	9.19	9.01	4.93	9.45	0	-3.24	3.24	1.64	-3.45	5.09	3.14	0	3.14	4.78	1.08	3.7	0	0	0
0	45	167	69	24.7409	2	1	-2.36	1.13	4.01	2.22	5.46	6.54	6.28	8.3	10.31	13.19	8.9	5.15	4.29	8.09	7.73	1.84	-2.36	4.2	0	-5.13	5.13	-1.91	-3.21	1.3	0	0	0	0	0	0
0	55	160	48	18.75	2	1	4.02	4.71	4.37	6.63	7.76	5.22	8.38	6.93	7.52	7.26	1.2	3.67	2.56	0.89	-0.5	1.71	0	1.71	0	-2.59	2.59	0	0	0	4.97	2.68	2.29	0	0	0
1	62	176	84	27.1178	2	1	-4.36	3.25	3.61	4.18	10.18	0.11	1.75	6.12	6.6	10.12	4.47	-1.5	2.51	2.42	-0.06	0	-2.59	2.59	-2.6	-7.02	4.42	-2.15	-5.19	3.04	-2.97	-5.19	2.22	-2.32	-4.18	1.86
1	60	172	80	27.0416	4	1	9.65	5.88	4.76	4.14	10.4	12.95	7.11	6.05	11.34	15.61	3.3	1.23	1.29	7.2	5.21	-6.07	-6.81	0.74	-3.32	-6.12	2.8	-3.42	-4.18	0.76	2.81	3.22	-0.41	0	0	0
0	51	162	60	22.8624	4	1	0.24	1.05	4.68	6.44	0.18	2.46	8.56	10.33	9.79	14.41	2.22	7.51	5.65	3.35	14.23	0	-3.27	3.27	0	-1.27	1.27	0	-4.23	4.23	0	-1.95	1.95	0	0	0
1	47	171	79	27.0169	4	1	2.57	0.63	2.91	4.56	6.67	6.03	5.46	12.19	12.7	13.53	3.46	4.83	9.28	8.14	6.86	0	-3.94	3.94	0	-5.09	5.09	0	-6.53	6.53	0	-5.42	5.42	3.41	2.19	1.22
0	58	156	60	24.6548	4	1	3.47	5.01	2.99	4.68	5.3	4.6	8.76	11.55	5.09	16.03	1.13	3.75	8.56	0.41	10.73	1.06	0	1.06	-2.34	-3.15	0.81	0	-4.51	4.51	0	-1.47	1.47	0	0	0
1	46	172	75	25.3515	4	1	-0.5	2.98	6.8	2.31	5.66	6.45	5.42	11.74	8.09	9.63	6.95	2.44	4.94	5.78	3.97	0	-1.77	1.77	-1.3	-4.42	3.12	-1.16	-5.02	3.86	0	-1.07	1.07	-3.19	-3.06	-0.13
0	50	159	58	22.9421	4	1	2.83	1.64	5.38	6.96	3.24	9.62	10.52	7.08	14.48	6.39	6.79	8.88	1.7	7.52	3.15	2.26	0	2.26	-2.09	-4.87	2.78	0	-3.76	3.76	0	0	0	0	0	0
0	46	161	74	28.5483	4	1	0.3	1.97	3.03	4.35	5.53	11.42	8.52	10.42	13.08	13.71	11.12	6.55	7.39	8.73	8.18	-0.91	-4.46	3.55	-2.67	-6.46	3.79	0.84	-1.78	2.62	-1.42	-2.34	0.92	-0.95	-1.24	0.29
0	45	157	66	26.7759	6	1	2.87	1.25	6.65	1.9	5.99	5.14	7.41	6.59	5.89	3.78	2.27	6.16	-0.06	3.99	-2.21	0	0	0	0	-3.54	3.54	0	0	0	2.55	0	2.55	0	0	0
0	56	155	59	24.5578	6	1	-2.83	-5.63	-4.56	2.72	7.93	0.51	5.51	8.83	6.21	5.48	3.34	11.14	13.39	3.49	-2.45	2.41	-3.68	6.09	-0.74	-3.62	2.88	-2.85	-3.08	0.23	0	-1.29	1.29	0	-2.43	2.43
1	36	173	96	32.0759	6	1	0.53	0.27	9.38	10.07	3.32	2.37	6.97	12.63	14.54	11.5	1.84	6.7	3.25	4.47	8.18	0	-2.86	2.86	0	-4.45	4.45	0	-5.06	5.06	1.58	0	1.58	0	0	0
1	60	167	61	21.8724	6	1	0.38	4.87	3.75	8.8	8.99	5.49	7.08	5.76	7.16	11.94	5.11	2.21	2.01	-1.64	2.95	0	-1.63	1.63	0	-2.77	2.77	0	-3.33	3.33	0	-2.29	2.29	0	0	0
0	60	151	54	23.6832	6	1	-3.79	-1.24	2.53	7.65	5.46	6.12	8.45	9.97	12.9	14.59	9.91	9.69	7.44	5.25	9.13	0	-1.85	1.85	-0.85	-4.27	3.42	-1.75	-4.8	3.05	0	-4.64	4.64	1.35	-3.38	4.73
1	56	179	93	29.0253	8	1	4.42	2.35	5.54	7.1	7.51	10.18	7.33	6.65	5.47	18.13	5.76	4.98	1.11	-1.63	10.62	-2.74	-6.01	3.27	-3.02	-3.56	0.54	-1.07	-3.13	2.06	0	-1.51	1.51	-2.69	-3.89	1.2
0	48	154	59	24.8777	8	1	0.77	-5.44	1.58	8.35	5.95	1.7	4.77	7.48	13.57	8.82	0.93	10.21	5.9	5.22	2.87	1.42	0	1.42	0	-2.07	2.07	0	0	0	0	0	0	0	0	0
1	50	168	70	24.8016	8	1	-2.58	-2.47	-1.06	-0.84	4.18	3.85	2.25	5.2	6.82	4.67	6.43	4.72	6.26	7.66	0.49	0	-1.59	1.59	0	-1.9	1.9	-0.78	-3.43	2.65	-3	-3.39	0.39	0	0	0
1	47	176	88	28.4091	8	1	-0.49	-1.2	2.6	7.94	9.91	4.69	7.51	10.08	8.04	16.99	5.18	8.71	7.48	0.1	7.08	0	0	0	0	-1.59	1.59	-1.72	-2.59	0.87	0	0	0	0	1.47	-1.47
0	59	156	60	24.6548	8	1	1.5	2.62	0.23	3.36	6	4.54	4.07	9.3	11.12	20.79	3.04	1.45	9.07	7.76	14.79	1.89	0	1.89	0	-3.3	3.3	0	-2.15	2.15	1.04	-1.32	2.36	0	0	0
1	52	177	87	27.7698	10	1	-5.72	6.85	1.58	9.79	3.73	3.05	7.78	6.23	10.85	19.27	8.77	0.93	4.65	1.06	15.54	-3.62	-7.23	3.61	-3.62	-4.35	0.73	2.06	-1.87	3.93	0	-5.5	5.5	3.04	0	3.04
0	54	161	54	20.8325	10	1	1.05	-1.69	6.63	4.42	3.25	5.55	5.68	9.5	10.71	7.09	4.5	7.37	2.87	6.29	3.84	1.42	0	1.42	0	0	0	-1.16	-1.85	0.69	0	-1.95	1.95	0	0	0
1	47	173	82	27.3982	10	1	1.77	3.88	4.39	11.34	8.65	2.96	7.99	9.3	14.56	19.27	1.19	4.11	4.91	3.22	10.62	0	0	0	0	-4.29	4.29	0	-1.39	1.39	0	-1.55	1.55	3.89	2.36	1.53
1	54	165	66	24.2424	10	1	-2.52	6.58	2.3	6.97	5.23	5.82	7.63	6.75	9.82	6.33	8.34	1.05	4.45	2.85	1.1	2.4	0	2.4	0	-3.44	3.44	0	-4.1	4.1	1.21	0	1.21	0	0	0
1	60	169	80	28.0102	10	1	-1.61	3.66	0.31	5.26	6.37	2.29	2.71	6.86	10.82	10.76	3.9	-0.95	6.55	5.56	4.39	3.94	0	3.94	1.04	-2.69	3.73	0	-5.58	5.58	0	-5.67	5.67	0	-3.24	3.24
0	61	169	55	19.257	10	1	2.87	2.24	3.69	4.1	5.17	0.2	2.12	7.68	5.4	12.62	-2.67	-0.12	3.99	1.3	7.45	-1.6	-2.2	0.6	-1.29	-2.49	1.2	0	-3.02	3.02	0	-2.38	2.38	0	-2.18	2.18
0	58	152	51	22.0741	10	1	-1.51	0.01	4.8	1.9	9.61	5.41	11.98	11.83	6.21	25.28	6.92	11.97	7.03	4.31	15.67	-0.85	-2.18	1.33	-0.82	-2.36	1.54	0	-0.84	0.84	3.31	-0.58	3.89	0	-0.64	0.64
1	50	176	83	26.7949	12	1	0.49	6.53	7.26	2.86	5.45	4.11	10.61	10.01	8.19	15.03	3.62	4.08	2.75	5.33	9.58	0	-2.76	2.76	0	-2.95	2.95	0	0	0	3.54	0	3.54	0	0	0
1	51	167	82	29.4023	12	1	-1.53	-0.8	4.2	8.73	1.53	5.04	10.57	7.19	11.31	14.06	6.57	11.37	2.99	2.58	12.53	0	-4.15	4.15	0	-3.88	3.88	0	-2.36	2.36	0	-1.25	1.25	0	0	0
1	59	165	80	29.3848	12	1	-3.78	-5.19	-2.96	-2.97	1.99	4.88	1.51	5.89	8.88	15.57	8.66	6.7	8.85	11.85	13.58	0	-2.5	2.5	0	-5.08	5.08	-3.66	-6.39	2.73	-2.86	-6.39	3.53	-2.05	-4.39	2.34
1	50	170	83	28.7197	14	1	1.33	0.35	0.68	1.81	0.96	1.1	1.74	2.26	8.13	11.75	-0.23	1.39	1.58	6.32	10.79	0	-3.15	3.15	0	-2.72	2.72	-1.36	-4.5	3.14	0	-3.13	3.13	0	-3.99	3.99
1	46	173	72	24.0569	14	1	-2.11	-0.8	7.52	8.71	3.63	4.72	7.6	8.94	10.11	10.15	6.83	8.4	1.42	1.4	6.52	0	-2.69	2.69	0	-5.02	5.02	0	-3.45	3.45	0	-3.35	3.35	0	0	0
0	47	152	56	24.2382	14	1	0.33	0.67	5.88	4.34	1.81	5.09	4.84	0.8	4.42	0.23	4.76	4.17	-5.08	0.08	-1.58	0.83	0	0.83	1.04	-3.2	4.24	2.21	-2.64	4.85	2.32	0	2.32	0	0	0
1	56	170	78	26.9896	14	1	-1.99	3.56	5.56	5.27	3.49	1.71	5.01	6.7	8.37	15.54	3.7	1.45	1.14	3.1	12.05	1.43	0	1.43	0.82	-2.75	3.57	0	-1.65	1.65	0	-2.79	2.79	-3	-5.85	2.85
1	56	164	75	27.8852	14	1	2.01	3.66	7.47	2.97	6	0.44	4.99	5.47	8.24	16.99	-1.57	1.33	-2	5.27	10.99	0	-2.46	2.46	0	-4.04	4.04	1.28	0	1.28	1.96	-1.99	3.95	0	-2.85	2.85
1	50	178	73	23.04	14	1	-0.59	-1.47	-1.33	4.02	2.98	2.22	4.28	8.26	12.4	7.11	2.81	5.75	9.59	8.38	4.13	1.37	0	1.37	0	-2.82	2.82	0	-3.89	3.89	-2.57	-5.35	2.78	-1.61	-1.66	0.05
1	46	177	68	21.7051	16	1	-2.58	-2.82	-2.08	0.78	1.77	0.02	5.43	6.19	5.75	9.4	2.6	8.25	8.27	4.97	7.63	0	0	0	0	-1.47	1.47	0	0	0	0	0	0	-1.59	-1.47	-0.12
0	46	169	54	18.9069	16	1	-5.47	0.24	2.23	8.1	7.44	3.91	6.58	7.94	11.47	14.05	9.38	6.34	5.71	3.37	6.61	0.93	0	0.93	0	-2.45	2.45	-1.83	-3.7	1.87	-1.65	-2.24	0.59	2.95	2.92	0.03
1	55	185	87	25.42	16	1	-3.92	0.21	-1.06	5.54	5.51	-0.75	6.93	0.43	3.36	2.26	3.17	6.72	1.49	-2.18	-3.25	1.85	0	1.85	0.75	-3.1	3.85	-3.97	-7.6	3.63	-2.09	-2.29	0.2	0	0	0
0	55	156	52	21.3675	16	1	4.94	6.58	7.28	7.72	13.54	8.07	8.31	9.91	8.45	12.28	3.13	1.73	2.63	0.73	-1.26	0	-2.9	2.9	-0.95	-3.45	2.5	0.98	-1.79	2.77	6.04	4.55	1.49	0	0	0
1	47	182	101	30.4915	16	1	2.48	0.92	3.61	5.99	3.35	4.6	4.17	6.22	12.41	6.41	2.12	3.25	2.61	6.42	3.06	0	-3.08	3.08	-1.33	-2.97	1.64	0	-2.51	2.51	0	0	0	3.5	4.63	-1.13
1	61	173	68	22.7204	16	1	1.29	1.69	2.12	1.91	4.57	3.63	7.68	5.88	8.79	8.66	2.34	5.99	3.76	6.88	4.09	0	-2.74	2.74	0	-3.08	3.08	1.16	-2.38	3.54	0	0	0	0	0	0
0	61	160	55	21.4844	16	1	-2.5	2.65	10.38	9.69	3.64	7.58	7.66	15.37	14.85	16.29	10.08	5.01	4.99	5.16	12.65	0	-1.56	1.56	0.79	-1.96	2.75	-2.26	-5.35	3.09	-0.84	-3.57	2.73	0	0	0
1	57	167	74	26.5338	16	1	8.31	7.56	10.4	7.76	10.25	7.53	5.72	8.95	5.06	21.51	-0.78	-1.84	-1.45	-2.7	11.26	0	-2.18	2.18	0	-2.36	2.36	0	-1.66	1.66	0	-0.9	0.9	-1.92	-3.81	1.89
0	59	159	54	21.3599	18	1	0.19	3.5	1.43	8.05	7.77	1.98	3.07	6.02	7.51	11.12	1.79	-0.43	4.59	-0.54	3.35	2.6	0	2.6	0	-1.49	1.49	-1.01	-2.38	1.37	1.45	0	1.45	0	0	0
0	65	155	47	19.563	18	1	3.27	6.81	5.07	9.21	5.14	5.94	7.87	5.25	8.37	10.57	2.67	1.06	0.18	-0.84	5.43	-1.21	-1.22	0.01	0	-2.06	2.06	0.76	0	0.76	0	-1.61	1.61	0	0	0
0	61	154	52	21.9261	18	1	-0.83	1.23	10.63	11.71	4.29	3.2	5.68	12.25	8.72	18.23	4.03	4.45	1.62	-2.99	13.94	-0.32	-2.79	2.47	-2.59	-3.91	1.32	0	-0.44	0.44	2.25	0	2.25	1.76	0	1.76
1	63	160	60	23.4375	0	2	-1.39	-4.19	-2.64	5.27	4.64	2.97	8.7	11.17	14.93	14.13	4.36	12.89	13.81	9.66	9.49	0.91	-1.58	2.49	0.73	-2.66	3.39	-0.62	-2.89	2.27	0	-2.71	2.71	0	0	0
1	54	170	65	22.4913	4	2	1.06	0.03	2.33	10.38	14.71	0.44	6.37	6	9.7	16.32	-0.62	6.34	3.67	-0.68	1.61	2.87	0	2.87	0	-2.03	2.03	-2.32	-2.42	0.1	0	-0.98	0.98	0	-2.44	2.44
1	46	170	68	23.5294	4	2	-0.36	0.15	5.7	2.78	5.72	7.66	11.87	12.08	3.47	10.15	8.02	11.72	6.38	0.69	4.43	0.81	-0.76	1.57	-1.51	-5.85	4.34	-1.38	-4.02	2.64	0	0	0	0	0	0
0	60	153	47	20.0777	4	2	0.51	-1.85	-2.34	7.59	5.03	5.15	5.3	4.96	6.9	7.58	4.64	7.15	7.3	-0.69	2.55	0	-3.21	3.21	3	0	3	2.72	0	2.72	1.74	0	1.74	-2.15	-3.2	1.05
0	47	157	52	21.0962	4	2	-1.51	3.23	7.99	9.15	8.67	0.94	4.49	8.34	12.76	20.45	2.45	1.26	0.35	3.61	11.78	2.08	0	2.08	0	-1.6	1.6	-1.08	-4.1	3.02	0	-2.62	2.62	-4.33	-4.47	0.14
0	59	165	70	25.7117	6	2	0.51	5.72	7.12	-7.15	1.52	10.53	11.7	5.25	3.17	5.12	10.02	5.98	-1.87	10.32	3.6	-1.42	-3.89	2.47	0	-4.23	4.23	1.65	0	1.65	11.89	9.17	2.72	0	0	0
0	56	157	57	23.1247	6	2	2.37	7.76	0.11	2.59	4.55	3.51	10.53	2.62	9.71	5.94	1.14	2.77	2.51	7.12	1.39	0	0	0	0	0	0	0	-1.23	1.23	1.46	0	1.46	-2.24	-2.35	0.11
0	55	156	62	25.4767	6	2	0.29	0.87	0.57	1.78	11.11	3.64	7.53	6.31	4.2	11.5	3.35	6.66	5.74	2.42	0.39	0	-4.28	4.28	0	-2.32	2.32	0	-2.79	2.79	1.01	-2.1	3.11	0	-2.28	2.28
1	56	175	78	25.4694	8	2	0.18	6.28	8.46	7.41	4.92	4.96	12.04	10.93	10.42	8.59	4.78	5.76	2.47	3.01	3.67	0	0	0	0	-1.71	1.71	0	0	0	1.44	0	1.44	-3.99	-3.76	-0.23
0	51	164	55	20.4491	8	2	-3.36	-5.23	-5.19	-10.41	4.39	3.9	8.11	4.94	9.82	13.18	7.26	13.34	10.13	20.23	8.79	3.5	-2.84	6.34	0	0	0	3.91	0	3.91	5.57	0	5.57	0	0	0
1	57	180	74	22.8395	10	2	3.66	1.6	4.62	4.21	5.51	7.64	4.06	6.69	13.38	1.98	3.98	2.46	2.07	9.17	-3.53	0	0	0	0	0	0	0	-4.1	4.1	0	-2.69	2.69	0	0	0
0	64	163	57	21.4536	10	2	0.1	1.71	0.82	0.44	2.75	5.79	8.65	8.12	2.81	2.24	5.69	6.94	7.3	2.37	-0.51	0	-2.57	2.57	0	-2.41	2.41	0.49	-0.55	1.04	3.38	-1.94	5.32	0	0	0
1	47	164	76	28.257	12	2	0.38	4.89	3.27	2.76	4.42	2.93	11.02	9.43	9.69	11.28	2.55	6.13	6.16	6.93	6.86	0	-2.89	2.89	0	-1.89	1.89	0	-1.65	1.65	2.35	0	2.35	0	0	0
1	63	166	68	24.677	12	2	0.71	5.58	4.6	2.82	3.85	0.64	9.95	5.49	9.57	6.34	-0.07	4.37	0.89	6.75	2.49	0	-2.01	2.01	0	0	0	0	0	0	-1.46	-2	0.54	0	0	0
1	57	175	78	25.4694	12	2	0.9	2.14	6.23	4.38	3.84	2.71	10.27	6.14	6.57	11.26	1.81	8.13	-0.09	2.19	7.42	0	-1.7	1.7	0	-4.02	4.02	2.09	0	2.09	0.54	-0.84	1.38	0	0	0
1	57	172	60	20.2812	12	2	5.28	2.16	5.43	6.41	3.32	4.44	15.05	7.73	9.85	6.38	-0.84	12.89	2.3	3.44	3.06	-1.59	-4.99	3.4	0	-1.65	1.65	0	-2.27	2.27	0	0	0	0	0	0
1	51	177	76	24.2587	12	2	2.79	5.97	3.34	4.9	9.93	7.73	9.5	5.91	9.5	14.97	4.94	3.53	2.57	4.6	5.04	-1.17	-3.7	2.53	-1.82	-5.62	3.8	0	-5.29	5.29	0	-2.1	2.1	0	0	0
0	61	145	55	26.1593	12	2	1.19	2.48	2.43	2.61	14.8	6.07	4.35	2.11	9.45	22.2	4.88	1.87	-0.32	6.84	7.4	-1.87	-4.01	2.14	-0.75	-1.92	1.17	1.66	0	1.66	-0.83	-1.88	1.05	-2.15	-3.91	1.76
1	63	179	67	20.9107	12	2	4.4	1.25	3.02	5.19	8.66	6.46	9.38	5.16	9.72	16.28	2.06	8.13	2.14	4.53	7.62	0	-2.59	2.59	0	-4.05	4.05	-2.59	-3.42	0.83	0	-2.91	2.91	0.89	0	0.89
1	61	167	77	27.6095	12	2	0.29	3.47	7.51	1.57	5.84	5.21	8.8	13.61	6.95	17.75	4.92	5.33	6.1	5.38	11.91	1.19	-2.4	3.59	-2.24	-4.74	2.5	0	-3.02	3.02	0.7	-2.38	3.08	0	0	0
1	57	179	75	23.4075	14	2	-0.74	-2.65	-1.57	1.32	7.04	7.28	6.03	8.77	13.7	15.33	8.02	8.68	10.34	12.38	8.29	2.77	-2.24	5.01	0	-2.08	2.08	-1.59	-5.42	3.83	-1.46	-6.84	5.38	0	0	0
0	50	168	54	19.1327	14	2	0.08	2.2	10.21	5.05	0.3	6.61	5.82	7.36	6.49	3.17	6.53	3.62	-2.85	1.44	2.87	1.05	-2.75	3.8	-1.2	-3.5	2.3	-2.59	-3.32	0.73	1.42	-2.89	4.31	0	0	0
0	56	151	41	17.9817	16	2	2.66	4.37	-2.07	5.84	9.35	3.99	10.04	0.22	9.46	11.44	1.33	5.67	2.29	3.62	2.09	0	-1.59	1.59	0	-4.33	4.33	6.14	1.72	4.42	-0.81	-3.01	2.2	-1.63	-2.81	1.18
1	59	174	68	22.46	18	2	3.63	2.88	5.61	0.58	1.82	0.09	4.54	10.92	6.67	2.89	-3.54	1.66	5.31	6.09	1.07	-2.23	-3.35	1.12	0	-4.79	4.79	0	-7.21	7.21	6.56	4.67	1.89	0	0	0
1	46	169	75	26.2596	18	2	-4.97	-5.29	-0.85	0.35	9.58	-5.39	5.62	11.25	8.37	15.18	-0.42	10.91	12.1	8.02	5.6	1.2	-1.56	2.76	0	-4.91	4.91	-0.5	-3.69	3.19	1.46	-3.44	4.9	0	0	0
1	75	167	69	24.7409	18	2	5.01	8.09	7.49	7.41	4.37	4.88	6.37	8.45	12.84	10.24	-0.13	-1.72	0.96	5.43	5.87	0	-2.88	2.88	-1.07	-4.51	3.44	0	-2.03	2.03	5.91	0.9	5.01	5.82	5.74	0.08
0	44	157	57	23.1247	18	2	0.1	5.1	9.95	8.73	5.44	2.62	5.2	9.07	12.24	16.93	2.52	0.1	-0.88	3.51	11.49	0	-1.02	1.02	0	-0.7	0.7	-1.35	-4.54	3.19	-1.4	-2.54	1.14	0	0	0
1	58	168	70	24.8016	4	3	0.88	3.62	4.4	1.76	4.76	3.79	8.52	8.38	8.62	14.57	2.91	4.9	3.98	6.86	9.81	0	-1.85	1.85	0	-2.2	2.2	-2.79	-3.77	0.98	0	-1.94	1.94	0	0	0
1	40	179	69	21.5349	6	3	-2.72	-0.58	-1.93	-0.63	4.43	0.34	5.23	7.09	9.82	3.48	3.06	5.81	9.02	10.45	-0.95	0	-1.87	1.87	0	-1.73	1.73	0	-3.26	3.26	0.73	-2.73	3.46	0	0	0
0	54	158	51	20.4294	8	3	-0.48	-1.11	3.15	6.28	6.56	1.93	6.03	2.64	6.56	1.97	2.41	7.14	-0.51	0.28	-4.59	0	-2.81	2.81	0	-1.72	1.72	2.09	0.9	1.19	0	0	0	0	0	0
0	47	154	68	28.6726	10	3	-0.99	-0.66	1.6	0.02	4.7	5.28	3.46	2.82	7.42	4.89	6.27	4.12	1.22	7.4	0.19	0	-1.54	1.54	0	-1.63	1.63	0	-2.93	2.93	3.66	0	3.66	0	-1.88	1.88
0	59	165	63	23.1405	10	3	1.57	1.18	1.28	3.36	5.92	2.79	4.12	3.35	7.27	3.23	1.22	2.94	2.07	3.91	-2.69	0	0	0	0	0	0	0	0	0	2.28	0	2.28	0	0	0
1	76	159	59	23.3377	10	3	2.69	3.41	2.28	3.9	6.08	4.25	0.74	7.89	10.48	15.19	1.56	-2.67	5.61	6.58	9.11	1.09	-0.89	1.98	0	-2.27	2.27	-4.89	-5.44	0.55	-2.03	-4.08	2.05	0	0	0
1	62	172	68	22.9854	12	3	-3.63	1.94	5.43	9.96	13.68	0.53	7.52	7.76	14.57	15.41	4.16	5.58	2.33	4.61	1.73	0	-3.41	3.41	-3.17	-3.86	0.69	-1.61	-1.88	0.27	-2.82	-3.15	0.33	-2.84	-3.97	1.13
1	54	191	103	28.2339	12	3	1.73	4.33	3.8	1.25	6.82	3.18	6.73	7.05	8.13	11.15	1.45	2.4	3.25	6.88	4.33	-3.08	-7.76	4.68	-2.75	-4.33	1.58	0	-3.32	3.32	0	0	0	0.97	-4.22	5.19
1	56	168	71	25.1559	14	3	-1.45	-3.1	-2.95	2.01	19.1	7.99	7.79	5.22	5.61	13.84	9.44	10.89	8.17	3.6	-5.26	0	-2.59	2.59	0	-2.66	2.66	0	-0.54	0.54	-1.24	-4.06	2.82	-3.82	-3.14	-0.68
0	62	160	55	21.4844	16	3	0.91	6.93	9.73	10.45	11.44	1.04	5.93	8.38	15.08	13.59	0.13	-1	-1.35	4.63	2.15	-1.33	-3.21	1.88	-1.96	-2.49	0.53	0	-2.64	2.64	0	0	0	0	0	0
1	56	175	58	18.9388	18	3	0.14	0.58	4.05	5.37	4.4	0.13	8	9.63	6.39	5.28	-0.01	7.42	5.58	1.02	0.88	-1.45	-3.89	2.44	-1.08	-4.24	3.16	0	-4.22	4.22	0	-2.56	2.56	0	0	0
1	44	167	72	25.8166	18	3	-1.12	0.47	0.72	2.25	10.11	4.4	8.42	5	8.77	8.98	5.52	7.95	4.28	6.52	-1.13	0	-3.43	3.43	-1.96	-5.63	3.67	0	-3.54	3.54	2.13	0	2.13	0	-2.48	2.48
0	49	161	51	19.6752	10	4	-2.31	-0.81	3.35	7.99	9.76	2.91	10.65	11.3	9.86	11.57	5.22	11.46	7.95	1.87	1.81	0.72	-2.29	3.01	0	-1.79	1.79	0	-1.43	1.43	0.56	0	0.56	0	-2.72	2.72
0	50	149	50	22.5215	12	4	-0.75	0.69	11.2	1.04	4.9	5.12	6.97	8.39	4.9	8.01	5.87	6.28	-2.81	3.86	3.11	0	-2.85	2.85	0	-1.34	1.34	1.41	-0.81	2.22	3.2	1.36	1.84	0	0	0
1	62	170	68	23.5294	12	4	-1.1	3.09	6.05	1.8	5.83	7.46	7.59	10.52	5.26	10.28	8.56	4.5	4.47	3.46	4.45	1.87	-1.27	3.14	0	-3.76	3.76	0	-3.82	3.82	0	-5.16	5.16	0	0	0
1	71	173	81	27.0641	4	5	3.79	5.95	4.38	3.15	3.57	0.93	6.4	9.07	3.81	3.72	-2.86	0.45	4.69	0.66	0.15	0	0	0	-1.34	-4.13	2.79	-2.18	-4.73	2.55	0	0	0	0	0	0
1	46	172	70	23.6614	4	5	0.03	-0.9	-3.2	0.43	3.04	7.12	7.73	9.25	7.5	18.04	7.09	8.63	12.45	7.07	15	0	-3.31	3.31	0	-5.21	5.21	1.2	-3.3	4.5	0.57	-3.06	3.63	-2.88	-3.6	0.72
0	71	151	45	19.736	4	6	3.91	2.44	4.7	0.51	6.2	4.3	3.95	5.08	4.85	9.33	0.39	1.51	0.38	4.34	3.13	0	-1.99	1.99	0	-4.63	4.63	0	-0.99	0.99	3.96	0	3.96	-0.53	-2.91	2.38
1	28	174	73	24.1115	16	6	-1.89	-1.58	5.03	8.03	8.15	6.79	11.63	14.61	10.9	15.38	8.68	13.21	9.58	2.87	7.23	0	0	0	0	-2.29	2.29	0	-3.11	3.11	0	0	0	0	0	0
1	52	165	85	31.2213	2	8	0.16	3.46	5.24	6.11	6.8	1.35	6.28	8.02	6.96	10.99	1.19	2.82	2.78	0.85	4.19	1.4	0	1.4	-0.99	-2.61	1.62	1.15	-2.12	3.27	0	-3.33	3.33	0	0	0
1	51	172	62	20.9573	14	8	3.78	1.23	1.18	5.07	11	3.59	4.56	7.41	8.73	15.26	-0.19	3.33	6.23	3.66	4.26	0	0	0	0	-3.15	3.15	-1.3	-5.16	3.86	0	-4.15	4.15	0	-2.11	2.11
0	56	150	63	28	14	11	1.48	5.01	2.23	2.38	6.35	2.37	5	6.62	5.43	12.57	0.89	-0.01	4.39	3.05	6.22	0	0	0	0	-2.37	2.37	0	-3.19	3.19	2.58	0	2.58	-1.39	-2.04	0.65

## Sheet: legends
	sex; 1=male, 0=female
	BW=body weight
	BMI=body mass index
	ODI=Oswestry Disability Index
	RDQ=Roland-Morris Disability Questionanaire
	IDA=intervertebral disc angle (degree)
	ST=sagittal translation (mm)
	IROM=intervertebral range of motion (degree)
	ΔST=sagittal translation distance (mm)
	variables in red color indicate negative value (paradoxical movement)
